# Supplementary material for: Exploring the sorghum race level diversity utilizing 272 sorghum accessions genomic resources
Source: Front Plant Sci. 2023 Mar 17;14:1143512. doi: 10.3389/fpls.2023.1143512 (PMC10063887; doi:10.3389/fpls.2023.1143512)
Supplement: Supplementary file 2 [file Table_1.xlsx]

## Sheet: Table1
Table 1: Sorghum whole genome sequence data
ID	Name	SorghumRace	R1 reads	R2 reads	R1 read length	R2 read length	R1 bases	R2 bases	Total bases	Coverage	Reference
SRR6203813	SCIV1	Bicolor	101747411	101747411	150	150	15262111650	15262111650	30524223300	43.6060x	Yan et al, 2018
SRR6203823	SCIV5	Bicolor	97510242	97510242	150	150	14626536300	14626536300	29253072600	41.7901x	Yan et al, 2018
SRR6203817	SCLR1	Bicolor	69976520	69976520	150	150	10496478000	10496478000	20992956000	29.9899x	Yan et al, 2018
SRR6203818	SCIV3	Bicolor	56208608	56208608	150	150	8431291200	8431291200	16862582400	24.0894x	Yan et al, 2018
SRR6203819	SCIV2	Bicolor	60735350	60735350	150	150	9110302500	9110302500	18220605000	26.0294x	Yan et al, 2018
IS1233	IS1233	Bicolor	15438318	15438318	151	151	2331186018	2331186018	4662372036	6.6605	Jensen et al, 2019
IS12697	IS12697	Bicolor	16911590	16911590	151	151	2553650090	2553650090	5107300180	7.2961	Jensen et al, 2019
IS20740	IS20740	Bicolor	13793497	13793497	151	151	2082818047	2082818047	4165636094	5.9509	Jensen et al, 2019
IS20743	IS20743	Bicolor	14821930	14821930	151	151	2238111430	2238111430	4476222860	6.3946	Jensen et al, 2019
IS24503	IS24503	Bicolor	17615429	17615429	151	151	2659929779	2659929779	5319859558	7.5998	Jensen et al, 2019
IS24939	IS24939	Bicolor	16349017	16349017	151	151	2468701567	2468701567	4937403134	7.0534	Jensen et al, 2019
SRR6203815	SCIV1	Bicolor	105019989	105019989	150	150	15752998350	15752998350	31505996700	45.0086x	Yan et al, 2018
IS31681	IS31681	Bicolor	17393492	17393492	151	151	2626417292	2626417292	5252834584	7.504	Jensen et al, 2019
IS602	IS602	Bicolor	13542516	13542516	151	151	2044919916	2044919916	4089839832	5.8426	Jensen et al, 2019
SRR6203814	SCLR1	Bicolor	11149394	11149394	150	150	1672409100	1672409100	3344818200	4.7783x	Yan et al, 2018
SRR6203816	SCLR1	Bicolor	73823301	73823301	150	150	11073495150	11073495150	22146990300	31.6386x	Yan et al, 2018
SRR6203820	SCIV2	Bicolor	60995381	60995381	150	150	9149307150	9149307150	18298614300	26.1409x	Yan et al, 2018
SRR6203821	SCIV2	Bicolor	41786812	41786812	150	150	6268021800	6268021800	12536043600	17.9086x	Yan et al, 2018
SRR6203822	SCIV3	Bicolor	63487651	63487651	150	150	9523147650	9523147650	19046295300	27.2090x	Yan et al, 2018
SRR6203824	SCIV3	Bicolor	37592286	37592286	150	150	5638842900	5638842900	11277685800	16.1110x	Yan et al, 2018
SRR6203825	SCIV4	Bicolor	80829867	80829867	150	150	12124480050	12124480050	24248960100	34.6414x	Yan et al, 2018
IS13294	IS13294	Bicolor-caudatum	15770955	15770955	151	151	2381414205	2381414205	4762828410	6.804	Jensen et al, 2019
IS13549	IS13549	Bicolor-caudatum	16033622	16033622	151	151	2421076922	2421076922	4842153844	6.9174	Jensen et al, 2019
IS23216	IS23216	Bicolor-caudatum	17843123	17843123	151	151	2694311573	2694311573	5388623146	7.698	Jensen et al, 2019
IS30383	IS30383	Bicolor-caudatum	16231743	16231743	151	151	2450993193	2450993193	4901986386	7.0028	Jensen et al, 2019
IS30400	IS30400	Bicolor-caudatum	17021795	17021795	151	151	2570291045	2570291045	5140582090	7.3437	Jensen et al, 2019
IS30450	IS30450	Bicolor-caudatum	16192165	16192165	151	151	2445016915	2445016915	4890033830	6.9858	Jensen et al, 2019
IS30508	IS30508	Bicolor-caudatum	14145165	14145165	151	151	2135919915	2135919915	4271839830	6.1026	Jensen et al, 2019
IS30536	IS30536	Bicolor-caudatum	15426739	15426739	151	151	2329437589	2329437589	4658875178	6.6555	Jensen et al, 2019
IS27786	IS27786	Bicolor-durra	16817615	16817615	151	151	2539459865	2539459865	5078919730	7.2556	Jensen et al, 2019
IS1219	IS1219	Bicolor-guinea	13738995	13738995	151	151	2074588245	2074588245	4149176490	5.9274	Jensen et al, 2019
IS1212	IS1212	Bicolor-kafir	14311867	14311867	151	151	2161091917	2161091917	4322183834	6.1745	Jensen et al, 2019
SRR8474629	PI383856	Caudatum	64412031	64412031	150	150	9661804650	9661804650	19323609300	27.6052	Valluru et al, 2019
SRR8474763	NSL102183	Caudatum	47894624	47894624	150	150	7184193600	7184193600	14368387200	20.5263	Valluru et al, 2019
SRR8474619	NSL55749	Caudatum	180918878	180918878	150	150	27137831700	27137831700	54275663400	77.5367	Valluru et al, 2019
SRR8474732	PI329836	Caudatum	52092243	52092243	150	150	7813836450	7813836450	15627672900	22.3252	Valluru et al, 2019
SRR8474679	PI660643	Caudatum	65124448	65124448	150	150	9768667200	9768667200	19537334400	27.9105	Valluru et al, 2019
SRR8474640	NSL51959	Caudatum	37632004	37632004	150	150	5644800600	5644800600	11289601200	16.128	Valluru et al, 2019
SRR8474740	PI153852	Caudatum	47290040	47290040	150	150	7093506000	7093506000	14187012000	20.2672	Valluru et al, 2019
SRR8474627	PI525059	Caudatum	18374089	18374089	150	150	2756113350	2756113350	5512226700	7.8746	Valluru et al, 2019
SRR8474662	PI570928	Caudatum	18751598	18751598	150	150	2812739700	2812739700	5625479400	8.0364	Valluru et al, 2019
SRR8474583	PI571001	Caudatum	34773938	34773938	150	150	5216090700	5216090700	10432181400	14.9031	Valluru et al, 2019
SRR8474778	PI660582	Caudatum	41962635	41962635	150	150	6294395250	6294395250	12588790500	17.984	Valluru et al, 2019
SRR8474577	PI665117	Caudatum	20098530	20098530	150	150	3014779500	3014779500	6029559000	8.6137	Valluru et al, 2019
IS10302	IS10302	Caudatum	17399300	17399300	151	151	2627294300	2627294300	5254588600	7.5066	Jensen et al, 2019
IS15466	IS15466	Caudatum	16534054	16534054	151	151	2496642154	2496642154	4993284308	7.1333	Jensen et al, 2019
IS23514	IS23514	Caudatum	14972892	14972892	151	151	2260906692	2260906692	4521813384	6.4597	Jensen et al, 2019
IS23992	IS23992	Caudatum	15575520	15575520	151	151	2351903520	2351903520	4703807040	6.7197	Jensen et al, 2019
IS26694	IS26694	Caudatum	19309464	19309464	151	151	2915729064	2915729064	5831458128	8.3307	Jensen et al, 2019
IS29335	IS29335	Caudatum	15769753	15769753	151	151	2381232703	2381232703	4762465406	6.8035	Jensen et al, 2019
IS30460	IS30460	Caudatum	15409697	15409697	151	151	2326864247	2326864247	4653728494	6.6482	Jensen et al, 2019
IS31651	IS31651	Caudatum	19841659	19841659	151	151	2996090509	2996090509	5992181018	8.5603	Jensen et al, 2019
IS9108	IS9108	Caudatum	14570741	14570741	151	151	2200181891	2200181891	4400363782	6.2862	Jensen et al, 2019
IS9830	IS9830	Caudatum	14760533	14760533	151	151	2228840483	2228840483	4457680966	6.3681	Jensen et al, 2019
SRR8474641	NSL51902	Caudatum	24986257	24986257	150	150	3747938550	3747938550	7495877100	10.7084	Valluru et al, 2019
SRR8474639	NSL51963	Caudatum	14710561	14710561	150	150	2206584150	2206584150	4413168300	6.3045	Valluru et al, 2019
SRR8474638	NSL51969	Caudatum	25661152	25661152	150	150	3849172800	3849172800	7698345600	10.9976	Valluru et al, 2019
SRR8474712	NSL54297	Caudatum	27726649	27726649	150	150	4158997350	4158997350	8317994700	11.8828	Valluru et al, 2019
SRR8474792	PI149831	Caudatum	18874781	18874781	150	150	2831217150	2831217150	5662434300	8.0892	Valluru et al, 2019
SRR8474812	PI152636	Caudatum	25777889	25777889	150	150	3866683350	3866683350	7733366700	11.0477	Valluru et al, 2019
SRR8474576	PI152705	Caudatum	31206647	31206647	150	150	4680997050	4680997050	9361994100	13.3743	Valluru et al, 2019
SRR8474591	PI152730	Caudatum	10834678	10834678	150	150	1625201700	1625201700	3250403400	4.6434	Valluru et al, 2019
SRR8474596	PI152748	Caudatum	28174570	28174570	150	150	4226185500	4226185500	8452371000	12.0748	Valluru et al, 2019
SRR8474594	PI153824	Caudatum	32993444	32993444	150	150	4949016600	4949016600	9898033200	14.14	Valluru et al, 2019
SRR8474599	PI153844	Caudatum	31059897	31059897	150	150	4658984550	4658984550	9317969100	13.3114	Valluru et al, 2019
SRR8474609	PI153860	Caudatum	27470954	27470954	150	150	4120643100	4120643100	8241286200	11.7733	Valluru et al, 2019
SRR8474809	PI276801	Caudatum	27677822	27677822	150	150	4151673300	4151673300	8303346600	11.8619	Valluru et al, 2019
SRR8474699	PI285039	Caudatum	33342673	33342673	150	150	5001400950	5001400950	10002801900	14.2897	Valluru et al, 2019
SRR8474736	PI297117	Caudatum	25826839	25826839	150	150	3874025850	3874025850	7748051700	11.0686	Valluru et al, 2019
SRR8474665	PI562963	Caudatum	40202993	40202993	150	150	6030448950	6030448950	12060897900	17.2299	Valluru et al, 2019
SRR8474669	PI570712	Caudatum	16301206	16301206	150	150	2445180900	2445180900	4890361800	6.9862	Valluru et al, 2019
SRR8474667	PI570916	Caudatum	29672855	29672855	150	150	4450928250	4450928250	8901856500	12.7169	Valluru et al, 2019
SRR8474661	PI570969	Caudatum	33240905	33240905	150	150	4986135750	4986135750	9972271500	14.2461	Valluru et al, 2019
SRR8474581	PI571022	Caudatum	44287683	44287683	150	150	6643152450	6643152450	13286304900	18.9804	Valluru et al, 2019
SRR8474582	PI586792	Caudatum	26040391	26040391	150	150	3906058650	3906058650	7812117300	11.1602	Valluru et al, 2019
SRR8474776	PI660571	Caudatum	13881945	13881945	150	150	2082291750	2082291750	4164583500	5.9494	Valluru et al, 2019
SRR8474777	PI660580	Caudatum	20355503	20355503	150	150	3053325450	3053325450	6106650900	8.7238	Valluru et al, 2019
SRR8474779	PI660585	Caudatum	33969785	33969785	150	150	5095467750	5095467750	10190935500	14.5585	Valluru et al, 2019
SRR8474805	PI660587	Caudatum	32621503	32621503	150	150	4893225450	4893225450	9786450900	13.9806	Valluru et al, 2019
SRR8474798	PI660606	Caudatum	44206530	44206530	150	150	6630979500	6630979500	13261959000	18.9457	Valluru et al, 2019
SRR8474678	PI660640	Caudatum	30056795	30056795	150	150	4508519250	4508519250	9017038500	12.8815	Valluru et al, 2019
SRR8474676	PI660645	Caudatum	9447588	9447588	150	150	1417138200	1417138200	2834276400	4.049	Valluru et al, 2019
SRR8474764	PI665097	Caudatum	21034567	21034567	150	150	3155185050	3155185050	6310370100	9.0148	Valluru et al, 2019
SRR8474759	PI665098	Caudatum	20582951	20582951	150	150	3087442650	3087442650	6174885300	8.8213	Valluru et al, 2019
SRR8474592	PI665112	Caudatum	23243622	23243622	150	150	3486543300	3486543300	6973086600	10.0616	Valluru et al, 2019
SRR8474622	PI665114	Caudatum	31525383	31525383	150	150	4728807450	4728807450	9457614900	13.5109	Valluru et al, 2019
SRR8474694	PI665144	Caudatum	11014288	11014288	150	150	1652143200	1652143200	3304286400	4.7204	Valluru et al, 2019
SRR8474653	PI665159	Caudatum	10556171	10556171	150	150	1583425650	1583425650	3166851300	4.5241	Valluru et al, 2019
SRR8474659	PI665160	Caudatum	27017982	27017982	150	150	4052697300	4052697300	8105394600	11.5791	Valluru et al, 2019
IS15744	IS15744	Caudatum-durra	15734436	15734436	151	151	2375899836	2375899836	4751799672	6.7883	Jensen et al, 2019
IS20956	IS20956	Caudatum-durra	15522959	15522959	151	151	2343966809	2343966809	4687933618	6.697	Jensen et al, 2019
IS28141	IS28141	Caudatum-durra	14804907	14804907	151	151	2235540957	2235540957	4471081914	6.3873	Jensen et al, 2019
IS28614	IS28614	Caudatum-durra	17524735	17524735	151	151	2646234985	2646234985	5292469970	7.5607	Jensen et al, 2019
IS28747	IS28747	Caudatum-durra	17983336	17983336	151	151	2715483736	2715483736	5430967472	7.7585	Jensen et al, 2019
IS29091	IS29091	Caudatum-durra	17663506	17663506	151	151	2667189406	2667189406	5334378812	7.6205	Jensen et al, 2019
IS29187	IS29187	Caudatum-durra	17318229	17318229	151	151	2615052579	2615052579	5230105158	7.4716	Jensen et al, 2019
IS31714	IS31714	Caudatum-durra	18798100	18798100	151	151	2838513100	2838513100	5677026200	8.11	Jensen et al, 2019
IS7131	IS7131	Caudatum-durra	13561203	13561203	151	151	2047741653	2047741653	4095483306	5.8507	Jensen et al, 2019
IS18758	IS18758	Caudatum-guinea	12009710	12009710	151	151	1813466210	1813466210	3626932420	5.1813	Jensen et al, 2019
IS19153	IS19153	Caudatum-guinea	13990000	13990000	151	151	2112490000	2112490000	4224980000	6.0357	Jensen et al, 2019
IS23521	IS23521	Caudatum-guinea	13787410	13787410	151	151	2081898910	2081898910	4163797820	5.9483	Jensen et al, 2019
IS23590	IS23590	Caudatum-guinea	15590021	15590021	151	151	2354093171	2354093171	4708186342	6.726	Jensen et al, 2019
IS24953	IS24953	Caudatum-guinea	15902048	15902048	151	151	2401209248	2401209248	4802418496	6.8606	Jensen et al, 2019
IS28449	IS28449	Caudatum-guinea	16596465	16596465	151	151	2506066215	2506066215	5012132430	7.1602	Jensen et al, 2019
IS5301	IS5301	Caudatum-guinea	14442509	14442509	151	151	2180818859	2180818859	4361637718	6.2309	Jensen et al, 2019
IS6928	IS6928	Caudatum-guinea	16130713	16130713	151	151	2435737663	2435737663	4871475326	6.9593	Jensen et al, 2019
SRR8474785	PI147938	Durra	87659476	87659476	150	150	13148921400	13148921400	26297842800	37.5683	Valluru et al, 2019
SRR8474741	PI267653	Durra	67788819	67788819	150	150	10168322850	10168322850	20336645700	29.0524	Valluru et al, 2019
SRR8474637	PI276770	Durra	50256924	50256924	150	150	7538538600	7538538600	15077077200	21.5387	Valluru et al, 2019
SRR8474714	PI276800	Durra	64255941	64255941	150	150	9638391150	9638391150	19276782300	27.5383	Valluru et al, 2019
SRR8474705	PI291240	Durra	112028288	112028288	150	150	16804243200	16804243200	33608486400	48.0121	Valluru et al, 2019
SRR8474649	PI276789	Durra	18387943	18387943	150	150	2758191450	2758191450	5516382900	7.8805	Valluru et al, 2019
SRR8474717	PI276790	Durra	30281445	30281445	150	150	4542216750	4542216750	9084433500	12.9778	Valluru et al, 2019
SRR8474658	PI276803	Durra	34129438	34129438	150	150	5119415700	5119415700	10238831400	14.6269	Valluru et al, 2019
SRR8474725	PI665081	Durra	39047828	39047828	150	150	5857174200	5857174200	11714348400	16.7348	Valluru et al, 2019
SRR8474574	PI665121	Durra	25264082	25264082	150	150	3789612300	3789612300	7579224600	10.8275	Valluru et al, 2019
SRR8474687	PI665126	Durra	34063563	34063563	150	150	5109534450	5109534450	10219068900	14.5987	Valluru et al, 2019
SRR8474656	PI665148	Durra	57815633	57815633	150	150	8672344950	8672344950	17344689900	24.7781	Valluru et al, 2019
IS1004	IS1004	Durra	12649135	12649135	151	151	1910019385	1910019385	3820038770	5.4572	Jensen et al, 2019
IS23891	IS23891	Durra	14197065	14197065	151	151	2143756815	2143756815	4287513630	6.125	Jensen et al, 2019
IS27034	IS27034	Durra	17624502	17624502	151	151	2661299802	2661299802	5322599604	7.6037	Jensen et al, 2019
IS33844	IS33844	Durra	14648012	14648012	151	151	2211849812	2211849812	4423699624	6.3196	Jensen et al, 2019
IS4515	IS4515	Durra	16035707	16035707	151	151	2421391757	2421391757	4842783514	6.9183	Jensen et al, 2019
IS4698	IS4698	Durra	14235782	14235782	151	151	2149603082	2149603082	4299206164	6.1417	Jensen et al, 2019
IS4776	IS4776	Durra	15917666	15917666	151	151	2403567566	2403567566	4807135132	6.8673	Jensen et al, 2019
IS6354	IS6354	Durra	14126872	14126872	151	151	2133157672	2133157672	4266315344	6.0947	Jensen et al, 2019
SRR8474765	NSL365712	Durra	40884016	40884016	150	150	6132602400	6132602400	12265204800	17.5217	Valluru et al, 2019
SRR8474706	NSL54577	Durra	27304530	27304530	150	150	4095679500	4095679500	8191359000	11.7019	Valluru et al, 2019
SRR8474709	NSL54591	Durra	38418780	38418780	150	150	5762817000	5762817000	11525634000	16.4652	Valluru et al, 2019
SRR8474716	NSL54779	Durra	13687906	13687906	150	150	2053185900	2053185900	4106371800	5.8662	Valluru et al, 2019
SRR8474715	NSL55032	Durra	18403006	18403006	150	150	2760450900	2760450900	5520901800	7.887	Valluru et al, 2019
SRR8474616	NSL55671	Durra	16806576	16806576	150	150	2520986400	2520986400	5041972800	7.2028	Valluru et al, 2019
SRR8474617	NSL55725	Durra	19667456	19667456	150	150	2950118400	2950118400	5900236800	8.4289	Valluru et al, 2019
SRR8474618	NSL55731	Durra	10092723	10092723	150	150	1513908450	1513908450	3027816900	4.3255	Valluru et al, 2019
SRR8474612	NSL67916	Durra	38864946	38864946	150	150	5829741900	5829741900	11659483800	16.6564	Valluru et al, 2019
SRR8474613	NSL67921	Durra	38439678	38439678	150	150	5765951700	5765951700	11531903400	16.4741	Valluru et al, 2019
SRR8474614	PI147828	Durra	27928484	27928484	150	150	4189272600	4189272600	8378545200	11.9694	Valluru et al, 2019
SRR8474615	PI147838	Durra	30287548	30287548	150	150	4543132200	4543132200	9086264400	12.9804	Valluru et al, 2019
SRR8474610	PI147933	Durra	17339935	17339935	150	150	2600990250	2600990250	5201980500	7.4314	Valluru et al, 2019
SRR8474782	PI148084	Durra	35188133	35188133	150	150	5278219950	5278219950	10556439900	15.0806	Valluru et al, 2019
SRR8474787	PI148086	Durra	36770699	36770699	150	150	5515604850	5515604850	11031209700	15.7589	Valluru et al, 2019
SRR8474786	PI148089	Durra	15439228	15439228	150	150	2315884200	2315884200	4631768400	6.6168	Valluru et al, 2019
SRR8474795	PI148101	Durra	25982570	25982570	150	150	3897385500	3897385500	7794771000	11.1354	Valluru et al, 2019
SRR8474692	PI148114	Durra	47380291	47380291	150	150	7107043650	7107043650	14214087300	20.3058	Valluru et al, 2019
SRR8474794	PI151198	Durra	11670757	11670757	150	150	1750613550	1750613550	3501227100	5.0018	Valluru et al, 2019
SRR8474810	PI152594	Durra	14095565	14095565	150	150	2114334750	2114334750	4228669500	6.041	Valluru et al, 2019
SRR8474625	PI221662	Durra	30584206	30584206	150	150	4587630900	4587630900	9175261800	13.1075	Valluru et al, 2019
SRR8474624	PI248317	Durra	26756772	26756772	150	150	4013515800	4013515800	8027031600	11.4672	Valluru et al, 2019
SRR8474811	PI267643	Durra	38486526	38486526	150	150	5772978900	5772978900	11545957800	16.4942	Valluru et al, 2019
SRR8474628	PI267650	Durra	23264915	23264915	150	150	3489737250	3489737250	6979474500	10.0707	Valluru et al, 2019
SRR8474793	PI276785	Durra	38814884	38814884	150	150	5822232600	5822232600	11644465200	16.635	Valluru et al, 2019
SRR8474769	PI276806	Durra	39330262	39330262	150	150	5899539300	5899539300	11799078600	16.8558	Valluru et al, 2019
SRR8474780	PI276816	Durra	18285582	18285582	150	150	2742837300	2742837300	5485674600	7.8367	Valluru et al, 2019
SRR8474744	PI276823	Durra	23207583	23207583	150	150	3481137450	3481137450	6962274900	10.0461	Valluru et al, 2019
SRR8474696	PI291231	Durra	11715985	11715985	150	150	1757397750	1757397750	3514795500	5.0211	Valluru et al, 2019
SRR8474735	PI329597	Durra	17714396	17714396	150	150	2657159400	2657159400	5314318800	7.5919	Valluru et al, 2019
SRR8474738	PI329707	Durra	35501926	35501926	150	150	5325288900	5325288900	10650577800	15.2151	Valluru et al, 2019
SRR8474737	PI329719	Durra	48791028	48791028	150	150	7318654200	7318654200	14637308400	20.9104	Valluru et al, 2019
SRR8474731	PI329915	Durra	43158086	43158086	150	150	6473712900	6473712900	12947425800	18.4963	Valluru et al, 2019
SRR8474743	PI330095	Durra	38351655	38351655	150	150	5752748250	5752748250	11505496500	16.4364	Valluru et al, 2019
SRR8474742	PI330098	Durra	15705998	15705998	150	150	2355899700	2355899700	4711799400	6.7311	Valluru et al, 2019
SRR8474633	PI330877	Durra	15806775	15806775	150	150	2371016250	2371016250	4742032500	6.7743	Valluru et al, 2019
SRR8474634	PI330886	Durra	41842854	41842854	150	150	6276428100	6276428100	12552856200	17.9327	Valluru et al, 2019
SRR8474668	PI570813	Durra	20057660	20057660	150	150	3008649000	3008649000	6017298000	8.5961	Valluru et al, 2019
SRR8474584	PI571020	Durra	21628170	21628170	150	150	3244225500	3244225500	6488451000	9.2692	Valluru et al, 2019
SRR8474588	PI647743	Durra	24125069	24125069	150	150	3618760350	3618760350	7237520700	10.3393	Valluru et al, 2019
SRR8474585	PI647745	Durra	34960250	34960250	150	150	5244037500	5244037500	10488075000	14.983	Valluru et al, 2019
SRR8474606	PI651168	Durra	35217164	35217164	150	150	5282574600	5282574600	10565149200	15.0931	Valluru et al, 2019
SRR8474796	PI660612	Durra	14312527	14312527	150	150	2146879050	2146879050	4293758100	6.1339	Valluru et al, 2019
SRR8474682	PI660615	Durra	50558850	50558850	150	150	7583827500	7583827500	15167655000	21.6681	Valluru et al, 2019
SRR8474683	PI660616	Durra	23508665	23508665	150	150	3526299750	3526299750	7052599500	10.0751	Valluru et al, 2019
SRR8474680	PI660618	Durra	28475145	28475145	150	150	4271271750	4271271750	8542543500	12.2036	Valluru et al, 2019
SRR8474655	PI665091	Durra	32998640	32998640	150	150	4949796000	4949796000	9899592000	14.1423	Valluru et al, 2019
SRR8474589	PI665116	Durra	10613702	10613702	150	150	1592055300	1592055300	3184110600	4.5487	Valluru et al, 2019
SRR8474580	PI665118	Durra	17776864	17776864	150	150	2666529600	2666529600	5333059200	7.6187	Valluru et al, 2019
SRR8474575	PI665123	Durra	45250216	45250216	150	150	6787532400	6787532400	13575064800	19.3929	Valluru et al, 2019
SRR8474720	PI665124	Durra	10579046	10579046	150	150	1586856900	1586856900	3173713800	4.5339	Valluru et al, 2019
SRR8474686	PI665129	Durra	19502560	19502560	150	150	2925384000	2925384000	5850768000	8.3582	Valluru et al, 2019
SRR8474685	PI665133	Durra	18376966	18376966	150	150	2756544900	2756544900	5513089800	7.8758	Valluru et al, 2019
SRR8474684	PI665137	Durra	35789401	35789401	150	150	5368410150	5368410150	10736820300	15.3383	Valluru et al, 2019
SRR8474691	PI665138	Durra	52636202	52636202	150	150	7895430300	7895430300	15790860600	22.5584	Valluru et al, 2019
SRR8474690	PI665141	Durra	27126811	27126811	150	150	4069021650	4069021650	8138043300	11.6258	Valluru et al, 2019
SRR8474689	PI665142	Durra	25740450	25740450	150	150	3861067500	3861067500	7722135000	11.0316	Valluru et al, 2019
SRR8474688	PI665143	Durra	59733783	59733783	150	150	8960067450	8960067450	17920134900	25.6002	Valluru et al, 2019
SRR8474693	PI665145	Durra	26267301	26267301	150	150	3940095150	3940095150	7880190300	11.2574	Valluru et al, 2019
SRR8474730	PI665147	Durra	24576427	24576427	150	150	3686464050	3686464050	7372928100	10.5328	Valluru et al, 2019
SRR8474650	PI665153	Durra	29649001	29649001	150	150	4447350150	4447350150	8894700300	12.7067	Valluru et al, 2019
SRR8474651	PI665154	Durra	30876220	30876220	150	150	4631433000	4631433000	9262866000	13.2327	Valluru et al, 2019
IS29714	IS29714	Durra-kafir	17403724	17403724	151	151	2627962324	2627962324	5255924648	7.5085	Jensen et al, 2019
IS8774	IS8774	Durra-kafir	16228456	16228456	151	151	2450496856	2450496856	4900993712	7.0014	Jensen et al, 2019
SRR8474664	PI563006	Guinea	63355717	63355717	150	150	9503357550	9503357550	19006715100	27.1525	Valluru et al, 2019
SRR8474749	NSL54114	Guinea	49997853	49997853	150	150	7499677950	7499677950	14999355900	21.4277	Valluru et al, 2019
SRR8474747	NSL54162	Guinea	52014844	52014844	150	150	7802226600	7802226600	15604453200	22.2921	Valluru et al, 2019
SRR8474707	NSL54318	Guinea	88107499	88107499	150	150	13216124850	13216124850	26432249700	37.7604	Valluru et al, 2019
SRR8474729	PI665076	Guinea	60761045	60761045	150	150	9114156750	9114156750	18228313500	26.0404	Valluru et al, 2019
SRR8474755	NSL50464	Guinea	14677430	14677430	150	150	2201614500	2201614500	4403229000	6.2903	Valluru et al, 2019
SRR8474621	NSL50614	Guinea	22511961	22511961	150	150	3376794150	3376794150	6753588300	9.648	Valluru et al, 2019
SRR8474713	NSL54236	Guinea	24959048	24959048	150	150	3743857200	3743857200	7487714400	10.6967	Valluru et al, 2019
SRR8474573	PI221624	Guinea	37199776	37199776	150	150	5579966400	5579966400	11159932800	15.9428	Valluru et al, 2019
SRR8474623	PI267614	Guinea	52874604	52874604	150	150	7931190600	7931190600	15862381200	22.6605	Valluru et al, 2019
SRR8474702	PI282857	Guinea	19178005	19178005	150	150	2876700750	2876700750	5753401500	8.2191	Valluru et al, 2019
SRR8474590	PI665111	Guinea	15171450	15171450	150	150	2275717500	2275717500	4551435000	6.502	Valluru et al, 2019
IS15931	IS15931	Guinea	14743803	14743803	151	151	2226314253	2226314253	4452628506	6.3609	Jensen et al, 2019
IS21645	IS21645	Guinea	13553311	13553311	151	151	2046549961	2046549961	4093099922	5.8473	Jensen et al, 2019
IS23684	IS23684	Guinea	15687833	15687833	151	151	2368862783	2368862783	4737725566	6.7682	Jensen et al, 2019
IS24139	IS24139	Guinea	14415842	14415842	151	151	2176792142	2176792142	4353584284	6.2194	Jensen et al, 2019
IS25989	IS25989	Guinea	17023167	17023167	151	151	2570498217	2570498217	5140996434	7.3443	Jensen et al, 2019
IS27557	IS27557	Guinea	19407527	19407527	151	151	2930536577	2930536577	5861073154	8.373	Jensen et al, 2019
IS27697	IS27697	Guinea	15949912	15949912	151	151	2408436712	2408436712	4816873424	6.8812	Jensen et al, 2019
IS33023	IS33023	Guinea	19677913	19677913	151	151	2971364863	2971364863	5942729726	8.4896	Jensen et al, 2019
IS7679	IS7679	Guinea	14928608	14928608	151	151	2254219808	2254219808	4508439616	6.4406	Jensen et al, 2019
SRR8474593	NSL50448	Guinea	21480471	21480471	150	150	3222070650	3222070650	6444141300	9.2059	Valluru et al, 2019
SRR8474671	NSL50449	Guinea	35883394	35883394	150	150	5382509100	5382509100	10765018200	15.3786	Valluru et al, 2019
SRR8474767	NSL50499	Guinea	14926419	14926419	150	150	2238962850	2238962850	4477925700	6.397	Valluru et al, 2019
SRR8474766	NSL50613	Guinea	19902966	19902966	150	150	2985444900	2985444900	5970889800	8.5298	Valluru et al, 2019
SRR8474600	NSL50649	Guinea	20359479	20359479	150	150	3053921850	3053921850	6107843700	8.7255	Valluru et al, 2019
SRR8474647	NSL50663	Guinea	19365295	19365295	150	150	2904794250	2904794250	5809588500	8.2994	Valluru et al, 2019
SRR8474646	NSL50685	Guinea	22454886	22454886	150	150	3368232900	3368232900	6736465800	9.6235	Valluru et al, 2019
SRR8474644	NSL50748	Guinea	25659006	25659006	150	150	3848850900	3848850900	7697701800	10.9967	Valluru et al, 2019
SRR8474643	NSL50843	Guinea	25228747	25228747	150	150	3784312050	3784312050	7568624100	10.8123	Valluru et al, 2019
SRR8474750	NSL54141	Guinea	11554839	11554839	150	150	1733225850	1733225850	3466451700	4.9521	Valluru et al, 2019
SRR8474748	NSL54165	Guinea	15456121	15456121	150	150	2318418150	2318418150	4636836300	6.6241	Valluru et al, 2019
SRR8474745	NSL54175	Guinea	30759715	30759715	150	150	4613957250	4613957250	9227914500	13.1827	Valluru et al, 2019
SRR8474746	NSL54184	Guinea	36833435	36833435	150	150	5525015250	5525015250	11050030500	15.7858	Valluru et al, 2019
SRR8474754	NSL54221	Guinea	45380217	45380217	150	150	6807032550	6807032550	13614065100	19.4487	Valluru et al, 2019
SRR8474711	NSL54222	Guinea	9398220	9398220	150	150	1409733000	1409733000	2819466000	4.0278	Valluru et al, 2019
SRR8474806	PI221651	Guinea	43769645	43769645	150	150	6565446750	6565446750	13130893500	18.7584	Valluru et al, 2019
SRR8474672	PI267542	Guinea	21692965	21692965	150	150	3253944750	3253944750	6507889500	9.297	Valluru et al, 2019
SRR8474695	PI285043	Guinea	16505862	16505862	150	150	2475879300	2475879300	4951758600	7.0739	Valluru et al, 2019
SRR8474663	PI563023	Guinea	14329793	14329793	150	150	2149468950	2149468950	4298937900	6.1413	Valluru et al, 2019
SRR8474578	PI651113	Guinea	13632321	13632321	150	150	2044848150	2044848150	4089696300	5.8424	Valluru et al, 2019
SRR8474579	PI651116	Guinea	12149756	12149756	150	150	1822463400	1822463400	3644926800	5.207	Valluru et al, 2019
SRR8474602	PI651124	Guinea	49359544	49359544	150	150	7403931600	7403931600	14807863200	21.1541	Valluru et al, 2019
SRR8474601	PI651131	Guinea	25289998	25289998	150	150	3793499700	3793499700	7586999400	10.8386	Valluru et al, 2019
SRR8474603	PI651167	Guinea	23246142	23246142	150	150	3486921300	3486921300	6973842600	10.0626	Valluru et al, 2019
SRR8474605	PI651178	Guinea	13457660	13457660	150	150	2018649000	2018649000	4037298000	5.7676	Valluru et al, 2019
SRR8474608	PI651187	Guinea	21523644	21523644	150	150	3228546600	3228546600	6457093200	9.2244	Valluru et al, 2019
SRR8474597	PI660559	Guinea	14307844	14307844	150	150	2146176600	2146176600	4292353200	6.1319	Valluru et al, 2019
SRR8474770	PI660560	Guinea	30714398	30714398	150	150	4607159700	4607159700	9214319400	13.1633	Valluru et al, 2019
SRR8474772	PI660562	Guinea	19953001	19953001	150	150	2992950150	2992950150	5985900300	8.5513	Valluru et al, 2019
SRR8474773	PI660564	Guinea	23574483	23574483	150	150	3536172450	3536172450	7072344900	10.1033	Valluru et al, 2019
SRR8474775	PI660566	Guinea	31615100	31615100	150	150	4742265000	4742265000	9484530000	13.5493	Valluru et al, 2019
SRR8474804	PI660590	Guinea	13038038	13038038	150	150	1955705700	1955705700	3911411400	5.5877	Valluru et al, 2019
SRR8474802	PI660595	Guinea	35835489	35835489	150	150	5375323350	5375323350	10750646700	15.3581	Valluru et al, 2019
SRR8474800	PI660601	Guinea	27910254	27910254	150	150	4186538100	4186538100	8373076200	11.9615	Valluru et al, 2019
SRR8474799	PI660602	Guinea	39964148	39964148	150	150	5994622200	5994622200	11989244400	17.1275	Valluru et al, 2019
SRR8474681	PI660631	Guinea	28111405	28111405	150	150	4216710750	4216710750	8433421500	12.0477	Valluru et al, 2019
SRR8474727	PI665074	Guinea	26074278	26074278	150	150	3911141700	3911141700	7822283400	11.1747	Valluru et al, 2019
SRR8474726	PI665075	Guinea	14238584	14238584	150	150	2135787600	2135787600	4271575200	6.1023	Valluru et al, 2019
SRR8474723	PI665079	Guinea	34010977	34010977	150	150	5101646550	5101646550	10203293100	14.5761	Valluru et al, 2019
SRR8474722	PI665080	Guinea	21990565	21990565	150	150	3298584750	3298584750	6597169500	9.4245	Valluru et al, 2019
SRR8474724	PI665083	Guinea	35753975	35753975	150	150	5363096250	5363096250	10726192500	15.3231	Valluru et al, 2019
SRR8474645	NSL50716	Guinea	10092723	10092723	150	150	1513908450	1513908450	3027816900	4.3255	Valluru et al, 2019
SRR8474719	PI665085	Guinea	36182655	36182655	150	150	5427398250	5427398250	10854796500	15.5069	Valluru et al, 2019
SRR8474718	PI665088	Guinea	14466118	14466118	150	150	2169917700	2169917700	4339835400	6.1998	Valluru et al, 2019
SRR8474758	PI665103	Guinea	18858682	18858682	150	150	2828802300	2828802300	5657604600	8.0823	Valluru et al, 2019
SRR8474761	PI665104	Guinea	42489555	42489555	150	150	6373433250	6373433250	12746866500	18.2098	Valluru et al, 2019
SRR8474756	PI665110	Guinea	24726681	24726681	150	150	3709002150	3709002150	7418004300	10.5971	Valluru et al, 2019
SRR8474660	PI665170	Guinea	35547229	35547229	150	150	5332084350	5332084350	10664168700	15.2345	Valluru et al, 2019
IS473	IS473	Guinea-kafir	15777639	15777639	151	151	2382423489	2382423489	4764846978	6.8069	Jensen et al, 2019
SRR8474675	PI665073	Kafir	57142350	57142350	150	150	8571352500	8571352500	17142705000	24.4896	Valluru et al, 2019
SRR8474768	PI665092	Kafir	49121163	49121163	150	150	7368174450	7368174450	14736348900	21.0519	Valluru et al, 2019
SRR8474797	PI660608	Kafir	63176328	63176328	150	150	9476449200	9476449200	18952898400	27.0756	Valluru et al, 2019
SRR8474721	PI665125	Kafir	55583147	55583147	150	150	8337472050	8337472050	16674944100	23.8213	Valluru et al, 2019
SRR8474652	PI665156	Kafir	53619123	53619123	150	150	8042868450	8042868450	16085736900	22.9796	Valluru et al, 2019
SRR8474642	NSL51356	Kafir	24548292	24548292	150	150	3682243800	3682243800	7364487600	10.5207	Valluru et al, 2019
SRR8474630	PI505705	Kafir	20138375	20138375	150	150	3020756250	3020756250	6041512500	8.6307	Valluru et al, 2019
SRR8474607	PI660555	Kafir	23957338	23957338	150	150	3593600700	3593600700	7187201400	10.2674	Valluru et al, 2019
SRR8474803	PI660592	Kafir	24152738	24152738	150	150	3622910700	3622910700	7245821400	10.3512	Valluru et al, 2019
SRR8474781	PI665093	Kafir	23783504	23783504	150	150	3567525600	3567525600	7135051200	10.1929	Valluru et al, 2019
SRR8474760	PI665107	Kafir	19766812	19766812	150	150	2965021800	2965021800	5930043600	8.4715	Valluru et al, 2019
IS12937	IS12937	Kafir	14839007	14839007	151	151	2240690057	2240690057	4481380114	6.402	Jensen et al, 2019
IS12945	IS12945	Kafir	15861360	15861360	151	151	2395065360	2395065360	4790130720	6.843	Jensen et al, 2019
IS22294	IS22294	Kafir	15227176	15227176	151	151	2299303576	2299303576	4598607152	6.5694	Jensen et al, 2019
IS26737	IS26737	Kafir	18100801	18100801	151	151	2733220951	2733220951	5466441902	7.8092	Jensen et al, 2019
IS9468	IS9468	Kafir	14972481	14972481	151	151	2260844631	2260844631	4521689262	6.4596	Jensen et al, 2019
SRR8474762	NSL365694	Kafir	42258691	42258691	150	150	6338803650	6338803650	12677607300	18.1109	Valluru et al, 2019
SRR8474632	PI524948	Kafir	29802570	29802570	150	150	4470385500	4470385500	8940771000	12.7725	Valluru et al, 2019
SRR8474677	PI665071	Kafir	22662109	22662109	150	150	3399316350	3399316350	6798632700	9.7123	Valluru et al, 2019
SRR8474674	PI665072	Kafir	39973983	39973983	150	150	5996097450	5996097450	11992194900	17.1317	Valluru et al, 2019
SRR8474757	PI665108	Kafir	47996491	47996491	150	150	7199473650	7199473650	14398947300	20.5699	Valluru et al, 2019

## Sheet: Table2
Table 2: Sorghum whole genome sequence read mapping rate on pan-genome assembly
Sample	Number_of_reads	Number_of_mapped_reads	Median_insert_size	GC_percentage	Mean_coverageData
IS1004	22100008	21,856,744 (98.9%)	453	0.4233	3.3211X
IS10302	31408672	30,994,664 (98.68%)	436	0.4224	4.7521X
IS1212	25119578	24,842,869 (98.9%)	451	0.4225	3.7929X
IS1219	24105940	23,838,124 (98.89%)	449	0.4212	3.6272X
IS1233	27519270	27,168,635 (98.73%)	431	0.4228	4.1666X
IS12697	30365132	29,885,372 (98.42%)	438	0.4223	4.5652X
IS12937	26435678	26,031,878 (98.47%)	443	0.422	3.9707X
IS12945	28380258	28,072,107 (98.91%)	450	0.4223	4.2845X
IS13294	28110220	27,816,568 (98.96%)	457	0.4238	4.2515X
IS13549	28522868	28,072,566 (98.42%)	464	0.4225	4.2902X
IS15466	29814628	29,435,489 (98.73%)	443	0.4237	4.5166X
IS15744	28105912	27,774,969 (98.82%)	455	0.4239	4.2459X
IS15931	26831824	26,572,086 (99.03%)	437	0.4237	4.0823X
IS18758	20810292	20,489,543 (98.46%)	428	0.4255	3.0952X
IS19153	25357144	25,103,256 (99%)	434	0.425	3.8488X
IS20740	24937024	24,450,262 (98.05%)	444	0.4237	3.7385X
IS20743	26580004	25,915,969 (97.5%)	451	0.423	3.9564X
IS20956	27735100	27,370,069 (98.68%)	461	0.4232	4.1755X
IS21645	23987284	23,367,314 (97.42%)	467	0.4213	3.5587X
IS22294	27389664	26,847,469 (98.02%)	453	0.4247	4.1034X
IS23216	32430072	31,877,263 (98.3%)	435	0.4251	4.905X
IS23514	25954024	25,616,947 (98.7%)	436	0.4216	3.8247X
IS23521	23248702	22,951,655 (98.72%)	454	0.4214	3.3903X
IS23590	26807702	26,517,530 (98.92%)	436	0.4206	3.9513X
IS23684	27342688	26,419,969 (96.63%)	438	0.4213	3.9393X
IS23891	25084322	24,743,540 (98.64%)	448	0.422	3.7274X
IS23992	27604722	27,122,578 (98.25%)	438	0.4214	4.105X
IS24139	25580640	25,136,075 (98.26%)	441	0.4211	3.7933X
IS24503	31733862	30,662,332 (96.62%)	431	0.4214	4.7006X
IS24939	28552468	27,945,445 (97.87%)	452	0.4222	4.2315X
IS24953	28245160	27,777,136 (98.34%)	444	0.4228	4.2285X
IS25989	30195060	29,419,616 (97.43%)	447	0.4229	4.481X
IS26694	34828980	33,796,245 (97.03%)	458	0.4246	5.2147X
IS26737	32564934	31,753,911 (97.51%)	463	0.4252	4.8978X
IS27034	32002890	31,300,235 (97.8%)	451	0.4239	4.8317X
IS27557	34687192	33,951,470 (97.88%)	467	0.4259	5.2132X
IS27697	29153214	28,266,484 (96.96%)	422	0.4211	4.36X
IS27786	30371576	29,422,098 (96.87%)	429	0.4225	4.5098X
IS28449	29783114	29,394,728 (98.7%)	438	0.4283	4.5013X
IS28614	31597112	31,198,263 (98.74%)	462	0.4263	4.8069X
IS28747	33028044	32,597,257 (98.7%)	447	0.426	5.0668X
IS29091	32324308	31,942,756 (98.82%)	451	0.4263	4.9402X
IS29187	31791172	31,400,706 (98.77%)	443	0.4255	4.8742X
IS29335	28853480	28,477,776 (98.7%)	440	0.4235	4.4109X
IS29714	31532502	31,063,255 (98.51%)	453	0.424	4.7805X
IS30383	29095174	28,784,848 (98.93%)	458	0.4252	4.4182X
IS30400	30818618	30,441,173 (98.78%)	456	0.4257	4.6875X
IS30450	29371462	28,951,430 (98.57%)	437	0.4248	4.4482X
IS30460	27721414	27,429,127 (98.95%)	448	0.4278	4.2036X
IS30508	25301592	24,978,513 (98.72%)	452	0.4248	3.8083X
IS30536	27519894	27,191,973 (98.81%)	453	0.4253	4.1448X
IS31651	35838256	35,216,181 (98.26%)	428	0.422	5.3624X
IS31681	31232990	30,695,953 (98.28%)	436	0.4231	4.6507X
IS31714	34199912	33,637,286 (98.35%)	411	0.423	5.1484X
IS33023	35338632	35,047,308 (99.18%)	439	0.4286	5.3138X
IS33844	25125030	24,875,354 (99.01%)	432	0.4263	3.7502X
IS4515	29356110	29,044,649 (98.94%)	446	0.4215	4.5096X
IS4698	26041932	25,791,834 (99.04%)	451	0.4227	3.9903X
IS473	27708826	27,450,876 (99.07%)	446	0.4203	4.1713X
IS4776	27671310	27,386,531 (98.97%)	445	0.4274	4.1061X
IS5301	26229496	25,786,602 (98.31%)	450	0.4215	3.9896X
IS602	23940998	23,689,149 (98.95%)	442	0.4196	3.6127X
IS6354	25850180	25,542,788 (98.81%)	453	0.4221	3.9586X
IS6928	27995044	27,749,123 (99.12%)	444	0.4253	4.2166X
IS7131	24693920	24,405,260 (98.83%)	463	0.4213	3.77X
IS7679	27290404	27,002,333 (98.94%)	454	0.4224	4.1899X
IS8774	29442528	29,111,380 (98.88%)	468	0.4235	4.4812X
IS9108	26562158	26,043,999 (98.05%)	462	0.4231	4.0231X
IS9468	26814598	26,567,499 (99.08%)	432	0.4251	4.0851X
IS9830	25987182	25,712,182 (98.94%)	441	0.428	3.9313X
SRR6203813	197426430	194,467,287 (98.5%)	312	0.4382	31.9068X
SRR6203814	21573500	21,258,062 (98.54%)	303	0.4381	3.5053X
SRR6203815	205000874	202,025,644 (98.55%)	312	0.4383	33.246X
SRR6203816	141314450	140,097,665 (99.14%)	297	0.4356	22.8895X
SRR6203817	131276540	130,046,910 (99.06%)	295	0.4346	21.1441X
SRR6203818	106161038	105,151,650 (99.05%)	305	0.4349	17.2771X
SRR6203819	116650826	115,224,537 (98.78%)	286	0.4367	19.0331X
SRR6203820	116280926	115,004,678 (98.9%)	285	0.4355	18.9448X
SRR6203821	79670818	78,750,849 (98.85%)	286	0.4357	12.9822X
SRR6203822	121095876	119,785,777 (98.92%)	306	0.4362	19.7388X
SRR6203823	189244180	186,856,983 (98.74%)	309	0.4375	30.7056X
SRR6203824	70965902	70,253,521 (99%)	306	0.4351	11.5517X
SRR6203825	155113332	153,721,430 (99.1%)	298	0.4341	25.1338X
SRR8474573	59012930	58,351,877 (98.88%)	337	0.4322	7.5846X
SRR8474574	41482830	41,064,283 (98.99%)	283	0.4186	6.5968X
SRR8474575	72505256	71,636,531 (98.8%)	278	0.431	11.4306X
SRR8474576	49820312	49,359,241 (99.07%)	328	0.4252	7.5438X
SRR8474577	33322370	32,894,553 (98.72%)	273	0.4338	5.342X
SRR8474578	22870218	22,618,836 (98.9%)	280	0.419	3.5035X
SRR8474579	20041636	19,859,457 (99.09%)	349	0.4194	3.0536X
SRR8474580	29134056	28,806,032 (98.87%)	283	0.4266	4.6362X
SRR8474581	73048662	71,686,601 (98.14%)	235	0.441	11.3442X
SRR8474582	42722432	42,251,808 (98.9%)	276	0.434	6.824X
SRR8474583	59467262	58,443,843 (98.28%)	282	0.4338	9.2536X
SRR8474584	36351546	35,993,089 (99.01%)	306	0.4221	5.6802X
SRR8474585	57810908	57,198,441 (98.94%)	279	0.4229	9.0881X
SRR8474588	41403984	40,952,917 (98.91%)	274	0.4205	6.4835X
SRR8474589	18440918	18,164,349 (98.5%)	267	0.4251	2.9609X
SRR8474590	24771778	24,484,487 (98.84%)	260	0.4295	3.9883X
SRR8474591	17961262	17,779,100 (98.99%)	314	0.4275	2.783X
SRR8474592	39855860	39,287,123 (98.57%)	288	0.4235	6.2146X
SRR8474593	36514582	36,102,048 (98.87%)	293	0.4176	5.6738X
SRR8474594	53437444	52,851,372 (98.9%)	287	0.4317	8.538X
SRR8474596	47241234	46,620,407 (98.69%)	268	0.4335	7.3768X
SRR8474597	23832380	23,488,759 (98.56%)	279	0.4322	3.8151X
SRR8474599	52670172	51,838,848 (98.42%)	231	0.4207	8.4373X
SRR8474600	32936754	32,343,977 (98.2%)	260	0.4236	5.2264X
SRR8474601	40483490	39,906,918 (98.58%)	288	0.4289	6.225X
SRR8474602	83216176	82,249,222 (98.84%)	280	0.4237	12.7856X
SRR8474603	37662500	37,263,132 (98.94%)	335	0.4278	5.3184X
SRR8474605	23286430	22,722,715 (97.58%)	244	0.4391	3.4973X
SRR8474606	60079500	59,538,494 (99.1%)	293	0.426	9.1575X
SRR8474607	40489764	39,941,101 (98.64%)	295	0.4224	6.3161X
SRR8474608	37131292	36,539,773 (98.41%)	269	0.4258	5.8323X
SRR8474609	44672926	43,983,372 (98.46%)	280	0.4359	7.0817X
SRR8474610	29119712	28,716,165 (98.61%)	262	0.4337	4.4779X
SRR8474612	64439954	63,738,675 (98.91%)	287	0.4282	10.0536X
SRR8474613	64390864	63,130,133 (98.04%)	265	0.436	9.7414X
SRR8474614	45641876	45,058,887 (98.72%)	347	0.4363	5.7819X
SRR8474615	50709656	50,163,113 (98.92%)	310	0.4232	7.9231X
SRR8474616	29420420	28,996,644 (98.56%)	271	0.4227	4.5997X
SRR8474617	31573208	31,259,092 (99.01%)	329	0.4231	4.7379X
SRR8474618	17142234	16,901,750 (98.6%)	277	0.4249	2.7455X
SRR8474619	309115566	304,466,228 (98.5%)	242	0.4286	48.5702X
SRR8474621	37316310	36,978,850 (99.1%)	318	0.424	5.7525X
SRR8474622	54767026	53,980,857 (98.56%)	265	0.4244	8.5523X
SRR8474623	88481190	87,425,667 (98.81%)	297	0.4262	13.766X
SRR8474624	44261392	43,670,884 (98.67%)	269	0.4369	6.6815X
SRR8474625	49829052	49,302,715 (98.94%)	281	0.4249	7.8233X
SRR8474627	30410162	30,135,943 (99.1%)	280	0.4335	4.8576X
SRR8474628	38945110	38,505,030 (98.87%)	288	0.4224	6.0998X
SRR8474629	102035296	101,064,076 (99.05%)	299	0.429	16.1899X
SRR8474630	32710794	32,381,837 (98.99%)	287	0.4262	5.1017X
SRR8474632	50049336	49,438,265 (98.78%)	269	0.4236	7.9993X
SRR8474633	25798768	25,512,605 (98.89%)	290	0.4296	4.113X
SRR8474634	69975858	69,076,057 (98.71%)	271	0.4386	10.2141X
SRR8474637	82892248	82,046,221 (98.98%)	288	0.4266	12.776X
SRR8474638	43139500	42,647,341 (98.86%)	307	0.4197	6.7259X
SRR8474639	24681690	24,389,374 (98.82%)	290	0.4191	3.8876X
SRR8474640	60911576	60,278,160 (98.96%)	281	0.4288	9.621X
SRR8474641	41155464	40,818,886 (99.18%)	327	0.4273	6.3765X
SRR8474642	41624448	40,937,921 (98.35%)	266	0.424	5.7459X
SRR8474643	40715222	40,273,895 (98.92%)	284	0.4321	6.4407X
SRR8474644	42950564	42,341,293 (98.58%)	292	0.4168	6.6714X
SRR8474646	36470938	35,971,789 (98.63%)	282	0.4316	5.6744X
SRR8474647	34217144	33,212,678 (97.06%)	236	0.4231	5.2311X
SRR8474649	31657840	31,267,248 (98.77%)	294	0.4207	4.9213X
SRR8474650	47903406	46,808,965 (97.72%)	289	0.4279	7.4959X
SRR8474651	54248774	53,460,808 (98.55%)	249	0.4194	8.5539X
SRR8474652	91473148	90,294,418 (98.71%)	281	0.4288	13.5891X
SRR8474653	17753482	17,567,535 (98.95%)	300	0.4195	2.7461X
SRR8474655	54670240	54,106,173 (98.97%)	316	0.4275	8.4848X
SRR8474656	95811340	94,525,577 (98.66%)	263	0.4316	15.1389X
SRR8474658	55461790	54,756,445 (98.73%)	276	0.4366	8.4479X
SRR8474659	46066094	45,621,100 (99.03%)	275	0.4206	7.1247X
SRR8474660	57590900	56,961,921 (98.91%)	285	0.4302	8.6262X
SRR8474661	55568290	54,977,069 (98.94%)	305	0.4214	8.6662X
SRR8474662	30961308	30,645,785 (98.98%)	273	0.4252	4.9736X
SRR8474663	23414100	23,076,487 (98.56%)	281	0.4299	3.3642X
SRR8474664	105153050	103,919,587 (98.83%)	263	0.437	14.8185X
SRR8474665	65915236	64,876,137 (98.42%)	281	0.4394	8.6846X
SRR8474667	49477982	48,904,144 (98.84%)	287	0.4283	7.8876X
SRR8474668	34471680	34,107,592 (98.94%)	276	0.421	5.3597X
SRR8474669	28087272	27,805,386 (99%)	274	0.4203	4.4088X
SRR8474671	59847244	58,823,789 (98.29%)	261	0.4377	9.3345X
SRR8474672	36903672	36,465,290 (98.81%)	278	0.4233	5.7549X
SRR8474674	68867966	68,193,038 (99.02%)	292	0.4266	10.6748X
SRR8474675	92923786	91,881,733 (98.88%)	245	0.4384	14.8286X
SRR8474676	16116264	15,971,499 (99.1%)	296	0.4179	2.5028X
SRR8474677	35922904	35,534,519 (98.92%)	331	0.427	5.3575X
SRR8474678	51891636	51,013,786 (98.31%)	247	0.4195	8.1956X
SRR8474679	112540702	111,030,575 (98.66%)	268	0.4238	17.2418X
SRR8474680	48984510	48,054,362 (98.1%)	235	0.4291	7.5071X
SRR8474681	47596078	47,092,215 (98.94%)	308	0.4245	7.0304X
SRR8474682	83616420	82,602,906 (98.79%)	300	0.4294	13.081X
SRR8474683	38863380	38,502,543 (99.07%)	329	0.4221	5.9859X
SRR8474684	57970108	57,353,932 (98.94%)	302	0.4296	8.2084X
SRR8474685	30686218	30,336,813 (98.86%)	259	0.4331	4.9165X
SRR8474686	32096368	31,684,263 (98.72%)	275	0.433	4.9835X
SRR8474687	54975024	54,297,130 (98.77%)	278	0.4239	8.7099X
SRR8474688	98474228	97,247,556 (98.75%)	254	0.4364	15.7345X
SRR8474689	41803716	41,401,655 (99.04%)	293	0.4222	6.5245X
SRR8474690	43436176	42,953,593 (98.89%)	278	0.4294	6.8153X
SRR8474691	87531296	86,413,248 (98.72%)	271	0.4315	12.9315X
SRR8474692	78397684	77,500,182 (98.86%)	280	0.433	11.6954X
SRR8474693	43013622	42,598,982 (99.04%)	281	0.4234	6.8588X
SRR8474694	18848398	18,562,212 (98.48%)	255	0.4289	3.003X
SRR8474695	26782772	26,512,491 (98.99%)	286	0.4247	4.2512X
SRR8474696	19111356	18,830,213 (98.53%)	276	0.4301	3.0077X
SRR8474699	54180300	53,714,621 (99.14%)	280	0.4253	8.6328X
SRR8474702	32954634	32,569,429 (98.83%)	286	0.418	5.1886X
SRR8474705	191948802	188,064,546 (97.98%)	283	0.4228	29.5447X
SRR8474706	46015906	45,462,658 (98.8%)	299	0.419	7.0844X
SRR8474707	145349200	143,498,418 (98.73%)	302	0.4259	22.7753X
SRR8474709	64852408	63,757,739 (98.31%)	246	0.4231	10.0608X
SRR8474711	15977738	15,707,919 (98.31%)	257	0.4222	2.4872X
SRR8474712	47376632	46,744,639 (98.67%)	284	0.4207	7.4051X
SRR8474713	39879112	39,513,477 (99.08%)	283	0.4248	6.1984X
SRR8474714	107330508	106,234,622 (98.98%)	327	0.4271	15.9387X
SRR8474715	30650358	30,170,355 (98.43%)	264	0.4405	4.7447X
SRR8474716	22827290	22,598,995 (99%)	301	0.422	3.6469X
SRR8474717	50113366	49,619,919 (99.02%)	275	0.4286	8.0148X
SRR8474718	24649810	24,227,020 (98.28%)	257	0.4283	3.7515X
SRR8474719	59646162	58,782,985 (98.55%)	305	0.4185	8.9151X
SRR8474720	17618980	17,380,460 (98.65%)	261	0.4327	2.7235X
SRR8474721	93321380	91,969,609 (98.55%)	274	0.4341	13.7337X
SRR8474722	37150500	36,748,079 (98.92%)	288	0.4278	5.8345X
SRR8474723	55088010	54,567,429 (99.06%)	287	0.4248	8.549X
SRR8474724	58184872	57,578,391 (98.96%)	328	0.4242	8.7945X
SRR8474725	64779952	64,025,077 (98.83%)	270	0.4269	10.1286X
SRR8474726	23484526	23,188,347 (98.74%)	260	0.4324	3.7864X
SRR8474727	42466528	41,903,031 (98.67%)	280	0.4316	6.5868X
SRR8474729	101770060	100,499,387 (98.75%)	269	0.4239	15.5021X
SRR8474730	41266792	40,697,185 (98.62%)	272	0.4384	6.2645X
SRR8474731	69770166	68,764,405 (98.56%)	276	0.4419	10.7267X
SRR8474732	86242174	85,360,086 (98.98%)	313	0.4256	13.3476X
SRR8474735	28880288	28,573,474 (98.94%)	320	0.429	4.1432X
SRR8474736	41842484	38,995,604 (93.2%)	284	0.4253	6.2045X
SRR8474737	77934288	76,868,930 (98.63%)	275	0.4309	12.2831X
SRR8474738	60494608	59,699,380 (98.69%)	273	0.4207	9.3985X
SRR8474740	79410382	78,038,958 (98.27%)	293	0.4324	12.245X
SRR8474741	112832408	111,660,395 (98.96%)	310	0.4288	17.3389X
SRR8474742	24560814	24,305,250 (98.96%)	323	0.428	3.6036X
SRR8474743	62762216	62,052,119 (98.87%)	259	0.428	9.4688X
SRR8474744	38121954	37,686,104 (98.86%)	334	0.4283	5.2488X
SRR8474745	50739844	50,197,612 (98.93%)	266	0.4392	8.1299X
SRR8474746	61263034	60,512,044 (98.77%)	257	0.4373	9.5294X
SRR8474747	87144370	85,752,046 (98.4%)	231	0.424	13.882X
SRR8474748	26750158	26,360,776 (98.54%)	257	0.4197	4.1601X
SRR8474749	84216860	83,401,803 (99.03%)	297	0.4232	13.1236X
SRR8474750	19608630	19,285,259 (98.35%)	304	0.4164	3.0567X
SRR8474754	75885208	74,950,320 (98.77%)	301	0.4305	11.6109X
SRR8474755	24444978	24,199,496 (99%)	321	0.4225	3.7692X
SRR8474756	40324664	39,890,168 (98.92%)	258	0.4329	6.4099X
SRR8474757	77629272	76,701,959 (98.81%)	281	0.4326	11.9003X
SRR8474758	31361586	31,015,470 (98.9%)	270	0.4212	5.0381X
SRR8474759	33392602	32,425,064 (97.1%)	288	0.4349	5.1889X
SRR8474760	32091644	31,735,788 (98.89%)	310	0.4411	4.8897X
SRR8474761	70754640	69,952,129 (98.87%)	304	0.4295	10.9226X
SRR8474762	73125632	72,369,172 (98.97%)	288	0.417	11.4901X
SRR8474763	83075280	81,813,750 (98.48%)	248	0.4225	13.0058X
SRR8474764	34470530	34,029,908 (98.72%)	261	0.4361	5.3825X
SRR8474765	67115052	66,341,487 (98.85%)	271	0.4356	10.2933X
SRR8474766	32148742	31,580,819 (98.23%)	283	0.4262	5.0024X
SRR8474767	24942938	24,658,217 (98.86%)	283	0.4258	3.9499X
SRR8474768	80241088	79,343,508 (98.88%)	260	0.4388	12.733X
SRR8474769	65441012	64,754,660 (98.95%)	285	0.4224	10.317X
SRR8474770	51624740	51,111,093 (99.01%)	291	0.4291	7.5656X
SRR8474772	32565446	32,087,120 (98.53%)	281	0.425	5.1725X
SRR8474773	39050350	38,722,154 (99.16%)	312	0.4234	6.0124X
SRR8474775	49941432	49,435,167 (98.99%)	319	0.4204	7.5619X
SRR8474776	23902368	23,532,829 (98.45%)	279	0.4259	3.7435X
SRR8474777	33036268	32,714,345 (99.03%)	322	0.4251	4.7786X
SRR8474778	67595172	66,895,678 (98.97%)	292	0.4267	10.3614X
SRR8474779	57808706	56,837,994 (98.32%)	265	0.4349	9.0696X
SRR8474780	30709474	30,173,335 (98.25%)	232	0.4179	4.7141X
SRR8474781	39744604	39,305,869 (98.9%)	285	0.4266	6.1436X
SRR8474782	57522384	56,854,241 (98.84%)	297	0.4268	8.8619X
SRR8474785	142495454	140,816,499 (98.82%)	267	0.4294	22.4072X
SRR8474786	25484470	25,179,379 (98.8%)	294	0.4268	4.0577X
SRR8474787	59187652	58,007,977 (98.01%)	286	0.4255	9.2768X
SRR8474792	31574710	31,243,850 (98.95%)	317	0.42	4.8279X
SRR8474793	63759358	62,821,037 (98.53%)	265	0.4211	10.0773X
SRR8474794	19671324	19,465,270 (98.95%)	288	0.4228	3.1453X
SRR8474795	41595752	41,172,693 (98.98%)	309	0.4265	6.453X
SRR8474796	23609840	23,368,837 (98.98%)	326	0.4223	3.6378X
SRR8474797	102913884	101,671,345 (98.79%)	277	0.4315	15.5826X
SRR8474798	73209694	72,523,136 (99.06%)	319	0.4258	11.3347X
SRR8474799	62724414	61,997,021 (98.84%)	277	0.4422	9.8026X
SRR8474800	47081942	46,367,988 (98.48%)	283	0.4237	7.2469X
SRR8474802	58840012	57,860,166 (98.33%)	264	0.4376	9.1296X
SRR8474803	39572026	39,124,514 (98.87%)	289	0.425	6.3135X
SRR8474804	22128258	21,893,743 (98.94%)	291	0.4185	3.4398X
SRR8474806	72511696	71,282,716 (98.31%)	276	0.4388	10.5626X
SRR8474809	45342242	44,837,566 (98.89%)	294	0.4301	7.2406X
SRR8474810	24513032	24,123,339 (98.41%)	254	0.4201	3.8519X
SRR8474811	61757892	61,062,891 (98.87%)	279	0.4259	9.4175X
SRR8474812	43135472	42,376,020 (98.24%)	266	0.4353	6.6826X

## Sheet: Table3
Table 3: Heterozygous/homozygous SNP ratio in the sorghum population
Accession	SNP	Homozygous	Heterozygous	Het/Homo	Inbreed cofficient	HomoPercent	HetPercent	HetPercent
NSL102183	593817	498134	95683	0.192083	-0.32506	83.8868	83.8868	16.1132
NSL365694	763799	523518	240281	0.458974	-1.60273	68.5413	68.5413	31.4587
NSL365712	899511	799117	100394	0.125631	0.02751	88.839	88.839	11.161
NSL50448	680419	620242	60177	0.0970218	0.22718	91.1559	91.1559	8.84411
NSL50449	812113	515214	296899	0.576263	-2.08076	63.4412	63.4412	36.5588
NSL50464	568426	524046	44380	0.0846872	0.30962	92.1925	92.1925	7.80752
NSL50499	556228	502103	54125	0.107797	0.15751	90.2693	90.2693	9.73072
NSL50613	692253	624575	67678	0.108358	0.14627	90.2235	90.2235	9.77648
NSL50614	705322	641420	63902	0.0996258	0.21508	90.94	90.94	9.05998
NSL50649	680305	619500	60805	0.0981517	0.22872	91.0621	91.0621	8.9379
NSL50663	693254	503803	189451	0.376042	-1.37093	72.6722	72.6722	27.3278
NSL50685	735695	603591	132104	0.218863	-0.54507	82.0436	82.0436	17.9564
NSL50716	271354	254335	17019	0.0669157	0.46771	93.7281	93.7281	6.27188
NSL50748	704363	573983	130380	0.22715	-0.57133	81.4897	81.4897	18.5103
NSL50843	741359	652214	89145	0.136681	-0.03663	87.9755	87.9755	12.0245
NSL51356	565124	427825	137299	0.320923	-1.08517	75.7046	75.7046	24.2954
NSL51902	724433	670837	53596	0.0798942	0.36593	92.6017	92.6017	7.39834
NSL51959	773241	691796	81445	0.11773	0.10771	89.4671	89.4671	10.5329
NSL51963	546809	421655	125154	0.296816	-0.97401	77.1119	77.1119	22.8881
NSL51969	719599	666293	53306	0.0800038	0.35119	92.5923	92.5923	7.40774
NSL54114	821743	679383	142360	0.209543	-0.46035	82.6758	82.6758	17.3242
NSL54141	504151	473619	30532	0.0644653	0.46611	93.9439	93.9439	6.05612
NSL54162	810941	738153	72788	0.0986083	0.2297	91.0243	91.0243	8.97575
NSL54165	564821	517877	46944	0.090647	0.28173	91.6887	91.6887	8.31131
NSL54175	779316	688735	90581	0.131518	-0.00221	88.3769	88.3769	11.6231
NSL54184	801893	683445	118448	0.17331	-0.26697	85.229	85.229	14.771
NSL54221	791264	729292	61972	0.0849756	0.34487	92.168	92.168	7.83203
NSL54222	409267	376515	32752	0.0869872	0.30168	91.9974	91.9974	8.0026
NSL54236	758495	621370	137125	0.220682	-0.54521	81.9214	81.9214	18.0786
NSL54297	619081	537942	81139	0.150832	-0.09489	86.8936	86.8936	13.1064
NSL54318	1015024	483909	531115	1.09755	-3.3538	47.6746	47.6746	52.3254
NSL54577	806602	708610	97992	0.138288	-0.07979	87.8513	87.8513	12.1487
NSL54591	941230	817397	123833	0.151497	-0.16479	86.8435	86.8435	13.1565
NSL54779	691843	640928	50915	0.0794395	0.33203	92.6407	92.6407	7.35933
NSL55032	720848	639668	81180	0.12691	-0.00339	88.7383	88.7383	11.2617
NSL55671	804313	709151	95162	0.134191	-0.07463	88.1685	88.1685	11.8315
NSL55725	796242	715585	80657	0.112715	0.08466	89.8703	89.8703	10.1297
NSL55731	523171	486610	36561	0.0751341	0.37374	93.0117	93.0117	6.98835
NSL55749	660938	635852	25086	0.0394526	0.70287	96.2045	96.2045	3.79551
NSL67916	921298	823872	97426	0.118254	0.07955	89.4251	89.4251	10.5749
NSL67921	940280	826300	113980	0.13794	-0.06847	87.8781	87.8781	12.1219
PI147828	802600	696713	105887	0.151981	-0.17875	86.807	86.807	13.193
PI147838	865304	781117	84187	0.107778	0.13533	90.2708	90.2708	9.72918
PI147933	623770	565349	58421	0.103336	0.20449	90.6342	90.6342	9.36579
PI147938	873878	830488	43390	0.0522464	0.58494	95.0348	95.0348	4.96522
PI148084	1024791	582121	442670	0.760443	-2.71557	56.8039	56.8039	43.1961
PI148086	929935	842461	87474	0.103832	0.17978	90.5935	90.5935	9.40646
PI148089	745052	685452	59600	0.0869499	0.28423	92.0006	92.0006	7.99944
PI148101	862685	786362	76323	0.0970584	0.21301	91.1529	91.1529	8.84715
PI148114	947358	834777	112581	0.134864	-0.03468	88.1163	88.1163	11.8837
PI149831	605589	561895	43694	0.0777619	0.3746	92.7849	92.7849	7.21512
PI151198	522293	489465	32828	0.0670691	0.44844	93.7146	93.7146	6.28536
PI152594	548603	435475	113128	0.259781	-0.81706	79.3789	79.3789	20.6211
PI152636	706834	616494	90340	0.146538	-0.1089	87.2191	87.2191	12.7809
PI152705	748034	566689	181345	0.320008	-1.0882	75.7571	75.7571	24.2429
PI152730	470002	427617	42385	0.0991191	0.22475	90.982	90.982	9.01805
PI152748	783621	608229	175392	0.288365	-0.90509	77.6178	77.6178	22.3822
PI153824	617318	554721	62597	0.112844	0.16122	89.8598	89.8598	10.1402
PI153844	607312	548985	58327	0.106245	0.18961	90.3959	90.3959	9.60412
PI153852	666063	591958	74105	0.125186	0.08236	88.8742	88.8742	11.1258
PI153860	574216	488610	85606	0.175203	-0.22702	85.0917	85.0917	14.9083
PI221624	776021	601516	174505	0.290109	-0.93004	77.5129	77.5129	22.4871
PI221651	808115	697722	110393	0.158219	-0.14721	86.3394	86.3394	13.6606
PI221662	809516	701587	107929	0.153836	-0.14236	86.6675	86.6675	13.3325
PI248317	733839	655350	78489	0.119767	0.09121	89.3043	89.3043	10.6957
PI267542	657388	530456	126932	0.239288	-0.66354	80.6915	80.6915	19.3085
PI267614	826888	765766	61122	0.0798181	0.37727	92.6082	92.6082	7.39181
PI267643	803486	704582	98904	0.140373	-0.04454	87.6906	87.6906	12.3094
PI267650	820081	749977	70104	0.0934749	0.24213	91.4516	91.4516	8.54842
PI267653	882961	711397	171564	0.241165	-0.63869	80.5695	80.5695	19.4305
PI276770	949278	830328	118950	0.143257	-0.09089	87.4694	87.4694	12.5306
PI276785	850640	750096	100544	0.134042	-0.04143	88.1802	88.1802	11.8198
PI276789	704786	633607	71179	0.112339	0.11114	89.9006	89.9006	10.0994
PI276790	820532	666755	153777	0.230635	-0.61789	81.2589	81.2589	18.7411
PI276800	1057984	645829	412155	0.63818	-2.35078	61.0434	61.0434	38.9566
PI276801	549014	493153	55861	0.113273	0.16177	89.8252	89.8252	10.1748
PI276803	859591	643138	216453	0.336558	-1.1532	74.8191	74.8191	25.1809
PI276806	933751	832747	101004	0.12129	0.05176	89.183	89.183	10.817
PI276816	605914	547322	58592	0.107052	0.1565	90.33	90.33	9.67002
PI276823	762273	660183	102090	0.154639	-0.20497	86.6072	86.6072	13.3928
PI282857	628830	584867	43963	0.0751675	0.40142	93.0088	93.0088	6.99124
PI285039	789293	606894	182399	0.300545	-0.99821	76.8908	76.8908	23.1092
PI285043	637387	552583	84804	0.153468	-0.15409	86.6951	86.6951	13.3049
PI291231	607387	555961	51426	0.0924993	0.24389	91.5332	91.5332	8.46676
PI291240	956212	892473	63739	0.0714184	0.43508	93.3342	93.3342	6.66578
PI297117	581402	519928	61474	0.118236	0.10623	89.4266	89.4266	10.5734
PI329597	719865	656280	63585	0.096887	0.21132	91.1671	91.1671	8.83291
PI329707	884084	705293	178791	0.253499	-0.76694	79.7767	79.7767	20.2233
PI329719	867194	765853	101341	0.132324	0.00737	88.3139	88.3139	11.6861
PI329836	786821	726829	59992	0.0825394	0.36934	92.3754	92.3754	7.62461
PI329915	923300	673313	249987	0.371279	-1.32073	72.9246	72.9246	27.0754
PI330095	900832	749282	151550	0.20226	-0.46872	83.1767	83.1767	16.8233
PI330098	614831	543343	71488	0.131571	-0.04016	88.3727	88.3727	11.6273
PI330877	692416	627867	64549	0.102807	0.17311	90.6777	90.6777	9.32229
PI330886	928371	802620	125751	0.156676	-0.19403	86.4547	86.4547	13.5453
PI383856	729622	674161	55461	0.0822667	0.37589	92.3987	92.3987	7.60133
PI505705	540072	472112	67960	0.143949	-0.03258	87.4165	87.4165	12.5835
PI524948	615232	530818	84414	0.159026	-0.11751	86.2793	86.2793	13.7207
PI525059	512960	438743	74217	0.169158	-0.21492	85.5316	85.5316	14.4684
PI562963	685029	535427	149602	0.279407	-0.85666	78.1612	78.1612	21.8388
PI563006	773664	646259	127405	0.197142	-0.37521	83.5323	83.5323	16.4677
PI563023	537616	487069	50547	0.103778	0.18386	90.5979	90.5979	9.40206
PI570712	560448	514228	46220	0.0898823	0.28399	91.753	91.753	8.24697
PI570813	649860	431308	218552	0.506719	-1.92342	66.3694	66.3694	33.6306
PI570916	699530	634624	64906	0.102275	0.20176	90.7215	90.7215	9.27852
PI570928	572470	514998	57472	0.111597	0.12801	89.9607	89.9607	10.0393
PI570969	646124	592776	53348	0.0899969	0.30382	91.7434	91.7434	8.25662
PI571001	722072	665197	56875	0.085501	0.32573	92.1234	92.1234	7.87664
PI571020	661023	610517	50506	0.0827266	0.3326	92.3594	92.3594	7.64058
PI571022	667303	593831	73472	0.123725	0.07776	88.9897	88.9897	11.0103
PI586792	712381	640642	71739	0.11198	0.13112	89.9297	89.9297	10.0703
PI647743	866882	795293	71589	0.0900159	0.26843	91.7418	91.7418	8.25822
PI647745	726261	630201	96060	0.152428	-0.12866	86.7734	86.7734	13.2266
PI651113	483314	450925	32389	0.0718279	0.42606	93.2986	93.2986	6.70144
PI651116	498103	473411	24692	0.0521576	0.56712	95.0428	95.0428	4.95721
PI651124	866189	670360	195829	0.292125	-0.90152	77.3919	77.3919	22.6081
PI651131	727323	625990	101333	0.161876	-0.18265	86.0677	86.0677	13.9323
PI651167	682346	589500	92846	0.1575	-0.17905	86.3931	86.3931	13.6069
PI651168	1028506	769464	259042	0.336653	-1.22368	74.8138	74.8138	25.1862
PI651178	513301	420485	92816	0.220736	-0.57533	81.9178	81.9178	18.0822
PI651187	680790	616328	64462	0.10459	0.177	90.5313	90.5313	9.46871
PI660555	551066	487846	63220	0.12959	0.04662	88.5277	88.5277	11.4723
PI660559	590280	512521	77759	0.151719	-0.14514	86.8268	86.8268	13.1732
PI660560	799872	647359	152513	0.235593	-0.63225	80.9328	80.9328	19.0672
PI660562	696035	612526	83509	0.136335	-0.03121	88.0022	88.0022	11.9978
PI660564	681591	576922	104669	0.181427	-0.31866	84.6434	84.6434	15.3566
PI660566	756762	677278	79484	0.117358	0.09232	89.4968	89.4968	10.5032
PI660571	540213	501590	38623	0.0770011	0.39126	92.8504	92.8504	7.14959
PI660580	515204	452404	62800	0.138814	-0.01652	87.8107	87.8107	12.1893
PI660582	745423	641141	104282	0.162651	-0.15187	86.0104	86.0104	13.9896
PI660585	754552	703140	51412	0.0731177	0.42226	93.1864	93.1864	6.81358
PI660590	511693	470334	41359	0.0879354	0.29839	91.9172	91.9172	8.08278
PI660592	725652	659451	66201	0.100388	0.21506	90.877	90.877	9.12297
PI660595	780964	643461	137503	0.213693	-0.48443	82.3932	82.3932	17.6068
PI660601	715370	663380	51990	0.0783714	0.37869	92.7324	92.7324	7.26757
PI660602	889039	585971	303068	0.517206	-1.86272	65.9106	65.9106	34.0894
PI660606	750965	676503	74462	0.110069	0.18431	90.0845	90.0845	9.91551
PI660608	740699	654697	86002	0.131362	0.04841	88.3891	88.3891	11.6109
PI660612	681396	638779	42617	0.0667163	0.42783	93.7456	93.7456	6.25437
PI660615	977574	895018	82556	0.0922395	0.26748	91.555	91.555	8.44499
PI660616	863471	760882	102589	0.134829	-0.07927	88.119	88.119	11.881
PI660618	924733	854476	70257	0.0822223	0.31221	92.4025	92.4025	7.59754
PI660631	704432	618690	85742	0.138586	-0.05851	87.8282	87.8282	12.1718
PI660640	572185	498614	73571	0.147551	-0.07239	87.1421	87.1421	12.8579
PI660643	831557	751587	79970	0.106402	0.19045	90.3831	90.3831	9.6169
PI660645	341857	318744	23113	0.0725127	0.41219	93.239	93.239	6.76101
PI665071	701825	459983	241842	0.525763	-1.93976	65.541	65.541	34.459
PI665072	779664	710290	69374	0.09767	0.26467	91.1021	91.1021	8.89794
PI665073	776311	638598	137713	0.215649	-0.45621	82.2606	82.2606	17.7394
PI665074	745299	617988	127311	0.206009	-0.47323	82.9181	82.9181	17.0819
PI665075	604740	532661	72079	0.135319	-0.03365	88.081	88.081	11.919
PI665076	794606	725526	69080	0.0952137	0.27605	91.3064	91.3064	8.69362
PI665079	799080	705878	93202	0.132037	0.00975	88.3363	88.3363	11.6637
PI665080	685657	610274	75383	0.123523	0.05029	89.0057	89.0057	10.9943
PI665081	902747	826750	75997	0.0919226	0.26604	91.5816	91.5816	8.41842
PI665083	777249	683408	93841	0.137313	-0.0237	87.9265	87.9265	12.0735
PI665085	827054	549532	277522	0.505015	-1.8685	66.4445	66.4445	33.5555
PI665088	548870	456184	92686	0.203177	-0.4523	83.1133	83.1133	16.8867
PI665091	834698	776658	58040	0.0747304	0.40604	93.0466	93.0466	6.95341
PI665092	707813	554633	153180	0.276183	-0.76773	78.3587	78.3587	21.6413
PI665093	777925	699966	77959	0.111375	0.13397	89.9786	89.9786	10.0214
PI665097	663310	411210	252100	0.613069	-2.27412	61.9936	61.9936	38.0064
PI665098	571596	479573	92023	0.191885	-0.38381	83.9007	83.9007	16.0993
PI665103	667621	579260	88361	0.152541	-0.1581	86.7648	86.7648	13.2352
PI665104	841361	570965	270396	0.473577	-1.66222	67.8621	67.8621	32.1379
PI665107	651270	590765	60505	0.102418	0.18441	90.7097	90.7097	9.29031
PI665108	956900	529664	427236	0.806617	-2.79218	55.3521	55.3521	44.6479
PI665110	699983	605313	94670	0.156398	-0.15271	86.4754	86.4754	13.5246
PI665111	578594	503479	75115	0.149192	-0.12351	87.0177	87.0177	12.9823
PI665112	684782	465836	218946	0.470007	-1.744	68.0269	68.0269	31.9731
PI665114	592652	515026	77626	0.150722	-0.09242	86.9019	86.9019	13.0981
PI665116	540192	501352	38840	0.0774705	0.35069	92.81	92.81	7.19004
PI665117	532716	483637	49079	0.101479	0.22449	90.787	90.787	9.21298
PI665118	741343	682517	58826	0.0861898	0.29449	92.0649	92.0649	7.93506
PI665121	866954	797159	69795	0.0875547	0.27501	91.9494	91.9494	8.0506
PI665123	918770	795416	123354	0.155081	-0.16065	86.574	86.574	13.426
PI665124	539759	494754	45005	0.0909644	0.25833	91.662	91.662	8.33798
PI665125	826442	720526	105916	0.146998	-0.07725	87.1841	87.1841	12.8159
PI665126	914278	822583	91695	0.111472	0.11292	89.9708	89.9708	10.0292
PI665129	841127	754953	86174	0.114145	0.07508	89.7549	89.7549	10.2451
PI665133	807790	685038	122752	0.17919	-0.37679	84.804	84.804	15.196
PI665137	908274	772753	135521	0.175374	-0.32063	85.0793	85.0793	14.9207
PI665138	974246	848499	125747	0.148199	-0.12933	87.0929	87.0929	12.9071
PI665141	901253	785793	115460	0.146934	-0.14071	87.1889	87.1889	12.8111
PI665142	899000	804148	94852	0.117953	0.05614	89.4492	89.4492	10.5508
PI665143	949218	826773	122445	0.1481	-0.11039	87.1004	87.1004	12.8996
PI665144	596163	547448	48715	0.0889856	0.26599	91.8286	91.8286	8.17142
PI665145	891584	792405	99179	0.125162	0.01565	88.8761	88.8761	11.1239
PI665147	950596	858979	91617	0.106658	0.1296	90.3622	90.3622	9.63785
PI665148	1006959	913727	93232	0.102035	0.18632	90.7412	90.7412	9.25877
PI665153	930442	841961	88481	0.105089	0.15461	90.4904	90.4904	9.50957
PI665154	907609	826642	80967	0.0979469	0.20575	91.0791	91.0791	8.92091
PI665156	785113	652836	132277	0.202619	-0.40637	83.1519	83.1519	16.8481
PI665159	434295	392787	41508	0.105676	0.16845	90.4424	90.4424	9.55756
PI665160	547625	495356	52269	0.105518	0.19573	90.4553	90.4553	9.54467
PI665170	706061	597431	108630	0.181829	-0.2875	84.6146	84.6146	15.3854
IS1004	718199	683651	34548	0.0505346	0.55827	95.1896	95.1896	4.81037
IS10302	527825	490995	36830	0.0750109	0.40526	93.0223	93.0223	6.97769
IS1212	819945	777563	42382	0.0545062	0.52865	94.8311	94.8311	5.16888
IS1219	808946	768910	40036	0.0520685	0.54733	95.0508	95.0508	4.94916
IS1233	869673	824630	45043	0.0546221	0.52938	94.8207	94.8207	5.1793
IS12697	667228	554567	112661	0.203151	-0.4719	83.1151	83.1151	16.8849
IS12937	800979	758117	42862	0.0565374	0.51208	94.6488	94.6488	5.3512
IS12945	456389	421416	34973	0.0829893	0.35569	92.337	92.337	7.66298
IS13294	550646	515320	35326	0.0685516	0.4568	93.5846	93.5846	6.41537
IS13549	728542	694949	33593	0.0483388	0.58998	95.389	95.389	4.61099
IS15466	713633	673511	40122	0.0595714	0.50315	94.3778	94.3778	5.62222
IS15744	582525	544835	37690	0.0691769	0.44408	93.5299	93.5299	6.47011
IS15931	650588	614015	36573	0.0595637	0.51588	94.3785	94.3785	5.62153
IS18758	433500	406789	26711	0.065663	0.46015	93.8383	93.8383	6.16171
IS19153	476810	430380	46430	0.107881	0.14923	90.2624	90.2624	9.73763
IS20740	816448	775451	40997	0.0528686	0.53796	94.9786	94.9786	5.02139
IS20743	662400	628331	34069	0.0542214	0.54258	94.8567	94.8567	5.14327
IS20956	511910	477514	34396	0.0720314	0.42398	93.2809	93.2809	6.71915
IS21645	485208	454717	30491	0.0670549	0.47212	93.7159	93.7159	6.28411
IS22294	459151	429380	29771	0.0693349	0.44817	93.5161	93.5161	6.48392
IS23216	554528	515051	39477	0.0766468	0.39644	92.881	92.881	7.11903
IS23514	481529	451075	30454	0.0675143	0.44468	93.6756	93.6756	6.32444
IS23521	432832	404197	28635	0.0708442	0.42397	93.3843	93.3843	6.61573
IS23590	465500	435099	30401	0.0698715	0.44286	93.4692	93.4692	6.53083
IS23684	563177	529419	33758	0.0637642	0.48684	94.0058	94.0058	5.99421
IS23891	759658	721968	37690	0.0522045	0.5431	95.0386	95.0386	4.96144
IS23992	785889	746757	39132	0.0524026	0.54731	95.0207	95.0207	4.97933
IS24139	475400	442751	32649	0.0737412	0.42766	93.1323	93.1323	6.86769
IS24503	598732	577380	21352	0.0369808	0.70267	96.4338	96.4338	3.5662
IS24939	620880	583869	37011	0.0633892	0.4796	94.0389	94.0389	5.96106
IS24953	537318	491651	45667	0.092885	0.29286	91.5009	91.5009	8.49906
IS25989	617343	596488	20855	0.034963	0.71242	96.6218	96.6218	3.37819
IS26694	462725	427652	35073	0.0820129	0.37393	92.4203	92.4203	7.57966
IS26737	438696	368293	70403	0.19116	-0.32851	83.9518	83.9518	16.0482
IS27034	871139	822008	49131	0.0597695	0.48133	94.3601	94.3601	5.63986
IS27557	651394	608818	42576	0.0699322	0.43591	93.4639	93.4639	6.53614
IS27697	755042	715996	39046	0.0545338	0.52905	94.8286	94.8286	5.17137
IS27786	617076	597562	19514	0.032656	0.73057	96.8377	96.8377	3.16233
IS28449	797751	753752	43999	0.0583733	0.5017	94.4846	94.4846	5.51538
IS28614	790608	745596	45012	0.0603705	0.48529	94.3067	94.3067	5.69334
IS28747	827082	779651	47431	0.0608362	0.48375	94.2653	94.2653	5.73474
IS29091	885302	836588	48714	0.0582294	0.49771	94.4975	94.4975	5.50253
IS29187	451891	417225	34666	0.0830871	0.3513	92.3287	92.3287	7.67132
IS29335	872366	824193	48173	0.0584487	0.5037	94.4779	94.4779	5.52211
IS29714	503744	469331	34413	0.0733235	0.43583	93.1686	93.1686	6.83145
IS30383	873764	826162	47602	0.0576182	0.5058	94.5521	94.5521	5.44792
IS30400	911878	861754	50124	0.0581651	0.50294	94.5032	94.5032	5.49679
IS30450	883884	834429	49455	0.0592681	0.49399	94.4048	94.4048	5.59519
IS30460	869608	823114	46494	0.0564855	0.51556	94.6535	94.6535	5.34655
IS30508	428511	399319	29192	0.0731045	0.43282	93.1876	93.1876	6.81243
IS30536	846848	802105	44743	0.055782	0.5225	94.7165	94.7165	5.28347
IS31651	609244	575005	34239	0.0595456	0.52611	94.3801	94.3801	5.61992
IS31681	754860	714927	39933	0.0558561	0.53013	94.7099	94.7099	5.29012
IS31714	868588	822819	45769	0.0556246	0.52177	94.7306	94.7306	5.26936
IS33023	595146	543025	52121	0.0959827	0.26639	91.2423	91.2423	8.75768
IS33844	816387	773872	42515	0.054938	0.52266	94.7923	94.7923	5.2077
IS4515	870842	815576	55266	0.0677632	0.42051	93.6537	93.6537	6.34627
IS4698	828363	783882	44481	0.0567445	0.50815	94.6303	94.6303	5.36975
IS473	555995	520571	35424	0.0680484	0.46129	93.6287	93.6287	6.37128
IS4776	878292	810256	68036	0.0839685	0.28882	92.2536	92.2536	7.7464
IS5301	621526	584449	37077	0.0634392	0.48325	94.0345	94.0345	5.96548
IS602	622773	590895	31878	0.0539487	0.5419	94.8813	94.8813	5.11872
IS6354	812045	762265	49780	0.0653054	0.43745	93.8698	93.8698	6.1302
IS6928	560297	525079	35218	0.0670718	0.45175	93.7144	93.7144	6.28559
IS7131	736912	699746	37166	0.0531136	0.54005	94.9565	94.9565	5.04348
IS7679	699863	556297	143566	0.258074	-0.7852	79.4866	79.4866	20.5134
IS8774	390353	361485	28868	0.0798595	0.40003	92.6046	92.6046	7.39536
IS9108	579164	546257	32907	0.0602409	0.49231	94.3182	94.3182	5.68181
IS9468	442255	413003	29252	0.0708276	0.43841	93.3857	93.3857	6.61428
IS9830	605643	569879	35764	0.0627572	0.48384	94.0949	94.0949	5.90513
SCLR1	1074898	1034564	40334	0.0389865	0.68788	96.2476	96.2476	3.75236
SCIV1	1083963	1019888	64075	0.0628255	0.51224	94.0888	94.0888	5.91118
SCIV2	1086180	1026291	59889	0.0583548	0.54245	94.4863	94.4863	5.51373
SCIV3	1084706	1030247	54459	0.0528601	0.58405	94.9794	94.9794	5.02062
SCIV4	1076282	996031	80251	0.0805708	0.37294	92.5437	92.5437	7.45632
SCIV5	1064740	1006768	57972	0.0575823	0.54196	94.5553	94.5553	5.44471

## Sheet: Table4
Table 4: Number of SNPs and density per each chromosome sequence
Chromosome	Chromosome size	SNPs	SNP density (per Kbp)
1	80884392	198608	0.407256
2	77742459	209429	0.371212
3	74386277	176980	0.420309
4	68658214	200651	0.342177
5	71854669	172096	0.417527
6	61277060	175832	0.348498
7	65505356	117970	0.555271
8	62686529	167632	0.373953
9	59416394	147952	0.401592
10	61233695	165167	0.370738
ExtraContig1	11456	4	2.864
ExtraContig100045	586	5	0.1172
ExtraContig100047	591	2	0.2955
ExtraContig10005	2438	2	1.219
ExtraContig10006	503	1	0.503
ExtraContig100075	744	3	0.248
ExtraContig100076	757	7	0.108143
ExtraContig100083	825	1	0.825
ExtraContig100092	1260	1	1.26
ExtraContig100106	972	7	0.138857
ExtraContig100113	1260	7	0.18
ExtraContig100121	523	1	0.523
ExtraContig100151	1259	1	1.259
ExtraContig10016	572	4	0.143
ExtraContig100162	1259	8	0.157375
ExtraContig100174	3118	5	0.6236
ExtraContig1002	2590	37	0.07
ExtraContig10023	684	1	0.684
ExtraContig100234	1028	2	0.514
ExtraContig100244	1259	7	0.179857
ExtraContig100299	7025	1	7.025
ExtraContig100301	522	2	0.261
ExtraContig100327	657	1	0.657
ExtraContig100338	657	10	0.0657
ExtraContig100339	711	4	0.17775
ExtraContig100379	1647	3	0.549
ExtraContig100411	643	1	0.643
ExtraContig100428	724	1	0.724
ExtraContig10045	1127	1	1.127
ExtraContig100489	1258	3	0.419333
ExtraContig100511	656	1	0.656
ExtraContig100514	1257	1	1.257
ExtraContig100515	504	3	0.168
ExtraContig100538	1272	1	1.272
ExtraContig100545	3509	6	0.584833
ExtraContig100562	578	2	0.289
ExtraContig10057	536	4	0.134
ExtraContig100570	603	24	0.025125
ExtraContig100579	666	3	0.222
ExtraContig100623	655	1	0.655
ExtraContig100624	710	3	0.236667
ExtraContig100639	710	1	0.71
ExtraContig100642	1257	1	1.257
ExtraContig100662	1256	2	0.628
ExtraContig100676	1256	4	0.314
ExtraContig100691	1582	13	0.121692
ExtraContig100714	592	2	0.296
ExtraContig100751	801	5	0.1602
ExtraContig100763	1255	2	0.6275
ExtraContig100773	1255	1	1.255
ExtraContig100783	1255	5	0.251
ExtraContig100800	654	5	0.1308
ExtraContig100803	1254	2	0.627
ExtraContig100810	967	1	0.967
ExtraContig100813	543	1	0.543
ExtraContig100838	966	1	0.966
ExtraContig10088	738	2	0.369
ExtraContig100883	715	16	0.0446875
ExtraContig100908	966	1	0.966
ExtraContig100909	1253	5	0.2506
ExtraContig100919	528	8	0.066
ExtraContig10092	738	7	0.105429
ExtraContig100929	709	4	0.17725
ExtraContig100930	966	3	0.322
ExtraContig100939	1253	4	0.31325
ExtraContig100941	654	2	0.327
ExtraContig100944	1253	5	0.2506
ExtraContig100954	1253	5	0.2506
ExtraContig100970	1252	2	0.626
ExtraContig100981	1160	10	0.116
ExtraContig100989	3489	1	3.489
ExtraContig101	532	2	0.266
ExtraContig101000	549	2	0.2745
ExtraContig101012	601	1	0.601
ExtraContig101031	778	4	0.1945
ExtraContig101052	521	1	0.521
ExtraContig101060	1252	11	0.113818
ExtraContig101068	1251	6	0.2085
ExtraContig101084	766	4	0.1915
ExtraContig101085	1251	3	0.417
ExtraContig101098	1251	1	1.251
ExtraContig101103	632	2	0.316
ExtraContig101116	566	3	0.188667
ExtraContig101123	965	1	0.965
ExtraContig101136	3104	1	3.104
ExtraContig101137	3488	1	3.488
ExtraContig101177	762	2	0.381
ExtraContig101190	1251	2	0.6255
ExtraContig101237	1250	2	0.625
ExtraContig101256	765	2	0.3825
ExtraContig10126	689	2	0.3445
ExtraContig101266	964	4	0.241
ExtraContig101272	1268	5	0.2536
ExtraContig101276	3104	2	1.552
ExtraContig101278	3488	1	3.488
ExtraContig10130	787	1	0.787
ExtraContig101317	695	3	0.231667
ExtraContig101343	542	1	0.542
ExtraContig101351	652	1	0.652
ExtraContig101357	603	1	0.603
ExtraContig101361	1248	7	0.178286
ExtraContig101370	1248	1	1.248
ExtraContig101375	765	1	0.765
ExtraContig101387	1248	1	1.248
ExtraContig101396	963	10	0.0963
ExtraContig10140	596	2	0.298
ExtraContig101418	1152	4	0.288
ExtraContig10142	738	3	0.246
ExtraContig101517	962	2	0.481
ExtraContig101528	565	1	0.565
ExtraContig101531	603	2	0.3015
ExtraContig101535	1247	4	0.31175
ExtraContig101541	764	2	0.382
ExtraContig101581	3485	1	3.485
ExtraContig101615	656	1	0.656
ExtraContig101620	668	1	0.668
ExtraContig101629	724	4	0.181
ExtraContig101644	903	1	0.903
ExtraContig101654	1247	1	1.247
ExtraContig101666	570	1	0.57
ExtraContig10167	649	1	0.649
ExtraContig101670	1246	14	0.089
ExtraContig101687	1246	1	1.246
ExtraContig101711	619	1	0.619
ExtraContig101720	960	1	0.96
ExtraContig101737	3482	14	0.248714
ExtraContig101757	578	3	0.192667
ExtraContig101790	754	4	0.1885
ExtraContig101798	849	1	0.849
ExtraContig101809	1253	1	1.253
ExtraContig101843	1800	3	0.6
ExtraContig101850	2218	4	0.5545
ExtraContig10186	737	2	0.3685
ExtraContig101870	7018	1	7.018
ExtraContig101871	7522	7	1.07457
ExtraContig10188	595	1	0.595
ExtraContig101885	959	3	0.319667
ExtraContig101889	548	2	0.274
ExtraContig101895	959	5	0.1918
ExtraContig10190	737	1	0.737
ExtraContig101905	1245	8	0.155625
ExtraContig101910	706	1	0.706
ExtraContig101911	762	7	0.108857
ExtraContig101922	1245	4	0.31125
ExtraContig101930	526	3	0.175333
ExtraContig101999	821	1	0.821
ExtraContig102005	1244	2	0.622
ExtraContig102010	959	3	0.319667
ExtraContig102026	761	5	0.1522
ExtraContig102028	547	1	0.547
ExtraContig102033	958	2	0.479
ExtraContig102043	519	1	0.519
ExtraContig102044	526	1	0.526
ExtraContig102052	1244	1	1.244
ExtraContig102059	958	2	0.479
ExtraContig102065	1243	2	0.6215
ExtraContig10207	587	1	0.587
ExtraContig102071	1243	1	1.243
ExtraContig102087	3480	1	3.48
ExtraContig102099	579	2	0.2895
ExtraContig102141	878	7	0.125429
ExtraContig102154	1243	7	0.177571
ExtraContig102193	1242	2	0.621
ExtraContig102198	650	1	0.65
ExtraContig102205	650	8	0.08125
ExtraContig10226	888	1	0.888
ExtraContig10228	737	2	0.3685
ExtraContig102296	957	3	0.319
ExtraContig102318	760	4	0.19
ExtraContig102319	957	10	0.0957
ExtraContig102321	501	2	0.2505
ExtraContig102324	760	3	0.253333
ExtraContig102331	1240	3	0.413333
ExtraContig102345	1239	2	0.6195
ExtraContig102352	1011	4	0.25275
ExtraContig102355	1155	5	0.231
ExtraContig10238	595	1	0.595
ExtraContig102419	824	1	0.824
ExtraContig102433	760	2	0.38
ExtraContig102440	1239	4	0.30975
ExtraContig102456	704	1	0.704
ExtraContig102458	956	1	0.956
ExtraContig102485	1238	2	0.619
ExtraContig102496	955	1	0.955
ExtraContig102505	2346	2	1.173
ExtraContig102545	739	1	0.739
ExtraContig102563	1238	3	0.412667
ExtraContig102573	759	3	0.253
ExtraContig102574	955	8	0.119375
ExtraContig102575	1238	3	0.412667
ExtraContig102584	1238	12	0.103167
ExtraContig102585	524	2	0.262
ExtraContig102598	703	2	0.3515
ExtraContig102608	1238	1	1.238
ExtraContig102647	564	2	0.282
ExtraContig102702	758	1	0.758
ExtraContig102709	954	1	0.954
ExtraContig102710	1237	4	0.30925
ExtraContig102717	954	4	0.2385
ExtraContig102725	1237	2	0.6185
ExtraContig102729	540	1	0.54
ExtraContig102733	953	5	0.1906
ExtraContig102740	757	1	0.757
ExtraContig102741	1236	1	1.236
ExtraContig102758	953	3	0.317667
ExtraContig102759	1013	1	1.013
ExtraContig10276	888	21	0.0422857
ExtraContig102769	3471	3	1.157
ExtraContig102773	527	2	0.2635
ExtraContig102776	545	1	0.545
ExtraContig10279	737	2	0.3685
ExtraContig102845	1236	3	0.412
ExtraContig102846	517	2	0.2585
ExtraContig10285	737	4	0.18425
ExtraContig102852	702	8	0.08775
ExtraContig102870	1235	2	0.6175
ExtraContig102877	1235	1	1.235
ExtraContig102887	1234	2	0.617
ExtraContig102888	517	1	0.517
ExtraContig102889	545	1	0.545
ExtraContig102896	516	9	0.0573333
ExtraContig10291	2006	11	0.182364
ExtraContig102916	3083	1	3.083
ExtraContig102928	568	1	0.568
ExtraContig102952	773	1	0.773
ExtraContig102974	756	1	0.756
ExtraContig102989	1234	19	0.0649474
ExtraContig103007	701	5	0.1402
ExtraContig103037	1013	2	0.5065
ExtraContig103038	1175	2	0.5875
ExtraContig103089	771	2	0.3855
ExtraContig10310	635	3	0.211667
ExtraContig103129	755	3	0.251667
ExtraContig103131	1232	2	0.616
ExtraContig10314	712	1	0.712
ExtraContig103140	701	7	0.100143
ExtraContig103148	701	5	0.1402
ExtraContig103180	3468	54	0.0642222
ExtraContig103198	587	2	0.2935
ExtraContig103205	633	1	0.633
ExtraContig103218	711	1	0.711
ExtraContig103221	748	4	0.187
ExtraContig103240	1220	2	0.61
ExtraContig103244	1274	1	1.274
ExtraContig103245	1275	1	1.275
ExtraContig103262	1539	2	0.7695
ExtraContig103278	2215	1	2.215
ExtraContig10329	736	1	0.736
ExtraContig103295	7434	11	0.675818
ExtraContig1033	923	1	0.923
ExtraContig103305	755	13	0.0580769
ExtraContig103311	1232	1	1.232
ExtraContig103314	700	2	0.35
ExtraContig103326	1231	1	1.231
ExtraContig103339	700	7	0.1
ExtraContig103356	543	1	0.543
ExtraContig10336	1525	6	0.254167
ExtraContig103361	1012	1	1.012
ExtraContig103362	1151	2	0.5755
ExtraContig103370	3466	8	0.43325
ExtraContig103422	752	1	0.752
ExtraContig103427	811	2	0.4055
ExtraContig103452	543	1	0.543
ExtraContig103464	1231	1	1.231
ExtraContig103466	543	3	0.181
ExtraContig103475	645	5	0.129
ExtraContig103478	1230	4	0.3075
ExtraContig103501	947	9	0.105222
ExtraContig103512	1012	5	0.2024
ExtraContig103572	891	1	0.891
ExtraContig103585	1229	3	0.409667
ExtraContig103599	753	3	0.251
ExtraContig103600	947	1	0.947
ExtraContig103612	645	2	0.3225
ExtraContig103613	698	4	0.1745
ExtraContig103618	698	11	0.0634545
ExtraContig103628	543	4	0.13575
ExtraContig103630	1227	4	0.30675
ExtraContig103644	947	1	0.947
ExtraContig103657	3455	3	1.15167
ExtraContig103714	842	6	0.140333
ExtraContig103718	1227	32	0.0383438
ExtraContig103735	1227	1	1.227
ExtraContig103752	521	1	0.521
ExtraContig103757	542	1	0.542
ExtraContig103783	945	1	0.945
ExtraContig103788	698	3	0.232667
ExtraContig103798	3072	1	3.072
ExtraContig103846	802	6	0.133667
ExtraContig103849	873	1	0.873
ExtraContig103854	954	2	0.477
ExtraContig103874	945	6	0.1575
ExtraContig103875	1226	12	0.102167
ExtraContig103882	751	2	0.3755
ExtraContig103887	1225	2	0.6125
ExtraContig103892	643	1	0.643
ExtraContig103895	1225	11	0.111364
ExtraContig103904	944	4	0.236
ExtraContig103912	520	5	0.104
ExtraContig103920	1006	4	0.2515
ExtraContig103924	1231	2	0.6155
ExtraContig103925	1254	10	0.1254
ExtraContig103978	779	3	0.259667
ExtraContig103997	1225	2	0.6125
ExtraContig104001	597	1	0.597
ExtraContig104004	1225	2	0.6125
ExtraContig104010	944	1	0.944
ExtraContig104011	1225	6	0.204167
ExtraContig104012	535	1	0.535
ExtraContig104019	1224	9	0.136
ExtraContig104027	944	2	0.472
ExtraContig104031	750	2	0.375
ExtraContig104032	1224	5	0.2448
ExtraContig104042	541	4	0.13525
ExtraContig104048	1224	6	0.204
ExtraContig104060	597	2	0.2985
ExtraContig104065	943	3	0.314333
ExtraContig10407	807	11	0.0733636
ExtraContig104076	3448	6	0.574667
ExtraContig1041	641	2	0.3205
ExtraContig10411	831	1	0.831
ExtraContig104137	746	6	0.124333
ExtraContig104164	1224	36	0.034
ExtraContig104191	597	1	0.597
ExtraContig104200	642	2	0.321
ExtraContig104208	608	1	0.608
ExtraContig104210	696	2	0.348
ExtraContig104212	943	3	0.314333
ExtraContig104215	540	3	0.18
ExtraContig104243	3445	22	0.156591
ExtraContig1043	524	3	0.174667
ExtraContig104311	1222	1	1.222
ExtraContig104328	535	1	0.535
ExtraContig104337	696	1	0.696
ExtraContig104362	695	2	347
ExtraContig104370	1222	1	1222
ExtraContig104383	641	5	128
ExtraContig10440	736	1	736
ExtraContig104405	561	3	187
ExtraContig10441	594	1	594
ExtraContig104428	681	2	340
ExtraContig104464	641	2	320
ExtraContig104465	1221	1	1221
ExtraContig104476	942	1	942
ExtraContig104494	695	2	347
ExtraContig1045	799	2	399
ExtraContig104500	640	1	640
ExtraContig104501	1220	1	1220
ExtraContig10451	524	4	131
ExtraContig104510	941	4	235
ExtraContig104528	1002	1	1002
ExtraContig104532	1145	4	286
ExtraContig10455	551	4	137
ExtraContig104589	836	2	418
ExtraContig104604	640	1	640
ExtraContig104625	748	10	74
ExtraContig104626	941	1	941
ExtraContig104627	1219	4	304
ExtraContig104641	1219	5	243
ExtraContig104656	1219	1	1219
ExtraContig104663	940	2	470
ExtraContig104664	1218	3	406
ExtraContig104703	584	3	194
ExtraContig104749	1109	4	277
ExtraContig104752	1125	1	1125
ExtraContig104753	1131	3	377
ExtraContig104756	1154	3	384
ExtraContig104772	1422	1	1422
ExtraContig104773	1483	7	211
ExtraContig104784	1821	1	1821
ExtraContig1048	641	4	160
ExtraContig104810	6610	1	6610
ExtraContig10482	735	1	735
ExtraContig104820	1218	8	152
ExtraContig104822	538	1	538
ExtraContig104828	1218	1	1218
ExtraContig104856	1217	27	45
ExtraContig104863	1217	25	48
ExtraContig104864	512	2	256
ExtraContig104869	1217	1	1217
ExtraContig104917	630	1	630
ExtraContig104948	1217	19	64
ExtraContig105001	939	1	939
ExtraContig105009	692	1	692
ExtraContig105034	3435	2	1717
ExtraContig105091	1215	10	121
ExtraContig105112	1214	1	1214
ExtraContig105120	939	1	939
ExtraContig105121	1214	1	1214
ExtraContig10513	629	1	629
ExtraContig105134	1214	1	1214
ExtraContig105143	517	4	129
ExtraContig105151	1214	1	1214
ExtraContig105154	557	2	278
ExtraContig105167	1214	1	1214
ExtraContig105174	517	2	258
ExtraContig105179	1140	3	380
ExtraContig105180	1156	1	1156
ExtraContig105224	727	1	727
ExtraContig105230	799	1	799
ExtraContig105231	809	2	404
ExtraContig105251	512	7	73
ExtraContig105258	745	7	106
ExtraContig105259	1213	2	606
ExtraContig105261	537	3	179
ExtraContig105265	745	1	745
ExtraContig10527	735	15	49
ExtraContig105272	745	7	106
ExtraContig105276	537	3	179
ExtraContig10528	735	5	147
ExtraContig105282	745	1	745
ExtraContig105283	1213	8	151
ExtraContig105284	517	2	258
ExtraContig105293	1213	1	1213
ExtraContig105316	1126	2	563
ExtraContig105323	1581	1	1581
ExtraContig105327	3048	7	435
ExtraContig105328	3434	1	3434
ExtraContig10540	2004	15	133
ExtraContig10541	2427	11	220
ExtraContig105417	1211	2	605
ExtraContig105434	1211	2	605
ExtraContig105435	511	1	511
ExtraContig105439	556	1	556
ExtraContig105460	1211	1	1211
ExtraContig105469	936	1	936
ExtraContig105478	936	1	936
ExtraContig105481	1154	3	384
ExtraContig105535	681	6	113
ExtraContig105536	687	1	687
ExtraContig105541	709	3	236
ExtraContig105551	811	1	811
ExtraContig105561	1210	2	605
ExtraContig105567	1210	3	403
ExtraContig105573	744	1	744
ExtraContig105601	1209	1	1209
ExtraContig105609	1209	1	1209
ExtraContig105613	536	1	536
ExtraContig105619	1209	4	302
ExtraContig10566	681	10	68
ExtraContig1057	2587	1	2587
ExtraContig105708	1209	3	403
ExtraContig105715	690	2	345
ExtraContig105721	511	6	85
ExtraContig105751	743	2	371
ExtraContig105784	1163	1	1163
ExtraContig105799	560	1	560
ExtraContig10582	735	1	735
ExtraContig105864	1207	2	603
ExtraContig10587	1523	2	761
ExtraContig10588	2003	5	400
ExtraContig105881	1207	4	301
ExtraContig105891	536	2	268
ExtraContig105897	1206	4	301
ExtraContig105898	510	3	170
ExtraContig105917	1206	12	100
ExtraContig105919	536	1	536
ExtraContig105927	1160	15	77
ExtraContig105933	2306	2	1153
ExtraContig105963	647	1	647
ExtraContig105966	663	3	221
ExtraContig105978	784	2	392
ExtraContig105984	820	6	136
ExtraContig105988	997	4	249
ExtraContig105989	1206	5	241
ExtraContig105995	742	11	67
ExtraContig106031	1205	3	401
ExtraContig106053	689	1	689
ExtraContig106068	522	3	174
ExtraContig106107	743	3	247
ExtraContig106128	996	3	332
ExtraContig106141	932	8	116
ExtraContig106142	1204	6	200
ExtraContig106149	740	3	246
ExtraContig106150	1204	2	602
ExtraContig106153	555	2	277
ExtraContig106158	932	2	466
ExtraContig106159	510	3	170
ExtraContig106164	932	2	466
ExtraContig106167	535	6	89
ExtraContig106182	1203	4	300
ExtraContig106191	1203	9	133
ExtraContig106254	647	6	107
ExtraContig106275	884	7	126
ExtraContig10628	734	1	734
ExtraContig106295	1246	2	623
ExtraContig106324	1924	1	1924
ExtraContig106349	6561	14	468
ExtraContig106350	6905	12	575
ExtraContig106352	10369	6	1728
ExtraContig106354	13747	4	3436
ExtraContig106355	14213	6	2368
ExtraContig106382	634	1	634
ExtraContig106384	932	1	932
ExtraContig106402	932	1	932
ExtraContig106410	931	2	465
ExtraContig106418	739	1	739
ExtraContig106421	534	2	267
ExtraContig106433	1202	1	1202
ExtraContig106436	591	4	147
ExtraContig106443	1960	1	1960
ExtraContig106444	2290	1	2290
ExtraContig106488	741	5	148
ExtraContig106497	806	1	806
ExtraContig106529	509	3	169
ExtraContig106530	534	8	66
ExtraContig106535	1201	3	400
ExtraContig106548	930	1	930
ExtraContig106556	1201	8	150
ExtraContig106573	930	2	465
ExtraContig106579	3412	15	227
ExtraContig106625	698	1	698
ExtraContig106670	687	9	76
ExtraContig106702	534	1	534
ExtraContig106709	929	3	309
ExtraContig106727	3017	4	754
ExtraContig106729	3412	8	426
ExtraContig10675	734	2	367
ExtraContig106784	863	3	287
ExtraContig106789	993	7	141
ExtraContig106790	1200	2	600
ExtraContig106792	529	5	105
ExtraContig106804	534	3	178
ExtraContig106821	632	3	210
ExtraContig106830	1199	1	1199
ExtraContig106835	928	1	928
ExtraContig106838	533	1	533
ExtraContig106844	632	2	316
ExtraContig106869	1954	2	977
ExtraContig106886	571	2	285
ExtraContig106921	783	4	195
ExtraContig106931	508	3	169
ExtraContig106936	553	1	553
ExtraContig106939	928	1	928
ExtraContig106966	1198	2	599
ExtraContig106967	513	1	513
ExtraContig106975	737	1	737
ExtraContig106985	1197	1	1197
ExtraContig106991	737	1	737
ExtraContig106998	631	1	631
ExtraContig107000	737	2	368
ExtraContig107006	631	1	631
ExtraContig107010	1152	1	1152
ExtraContig107011	1163	2	581
ExtraContig107012	1211	2	605
ExtraContig107015	1953	2	976
ExtraContig107021	536	1	536
ExtraContig107077	1197	1	1197
ExtraContig107083	631	1	631
ExtraContig107090	737	2	368
ExtraContig107098	1197	1	1197
ExtraContig107103	926	2	463
ExtraContig107111	685	7	97
ExtraContig107112	926	1	926
ExtraContig10712	734	1	734
ExtraContig107122	736	3	245
ExtraContig107123	926	2	463
ExtraContig10715	592	3	197
ExtraContig10716	734	1	734
ExtraContig107195	782	3	260
ExtraContig10720	734	1	734
ExtraContig107209	532	1	532
ExtraContig107214	925	4	231
ExtraContig107219	590	4	147
ExtraContig107230	631	1	631
ExtraContig107233	1195	11	108
ExtraContig10724	1109	3	369
ExtraContig107247	925	2	462
ExtraContig107248	1195	1	1195
ExtraContig107257	925	3	308
ExtraContig107280	532	2	266
ExtraContig107284	684	1	684
ExtraContig107291	1311	3	437
ExtraContig107296	3409	14	243
ExtraContig107299	517	3	172
ExtraContig107342	753	7	107
ExtraContig107363	595	1	595
ExtraContig107367	924	2	462
ExtraContig10738	556	1	556
ExtraContig107381	1194	2	597
ExtraContig107397	924	3	308
ExtraContig10740	584	1	584
ExtraContig107400	1193	15	79
ExtraContig107405	735	9	81
ExtraContig107406	1193	3	397
ExtraContig107409	589	2	294
ExtraContig107418	924	1	924
ExtraContig107427	2265	1	2265
ExtraContig107429	3404	3	1134
ExtraContig107475	724	3	241
ExtraContig107483	813	4	203
ExtraContig107497	924	2	462
ExtraContig107498	531	9	59
ExtraContig107502	1193	4	298
ExtraContig107511	1193	9	132
ExtraContig10755	733	1	733
ExtraContig107555	922	1	922
ExtraContig107569	3401	63	53
ExtraContig107621	923	1	923
ExtraContig107625	1191	1	1191
ExtraContig107632	734	4	183
ExtraContig107646	683	4	170
ExtraContig107654	1191	4	297
ExtraContig107665	629	2	314
ExtraContig107699	683	1	683
ExtraContig107706	1581	1	1581
ExtraContig107710	3400	6	566
ExtraContig107752	734	1	734
ExtraContig107756	801	1	801
ExtraContig107764	988	1	988
ExtraContig107771	1085	1	1085
ExtraContig107782	1216	1	1216
ExtraContig107787	1327	2	663
ExtraContig107789	1439	1	1439
ExtraContig107811	2181	2	1090
ExtraContig107812	2185	2	1092
ExtraContig107831	1190	3	396
ExtraContig107842	510	2	255
ExtraContig107857	1190	2	595
ExtraContig107867	507	2	253
ExtraContig107877	683	1	683
ExtraContig107880	1189	1	1189
ExtraContig107885	921	1	921
ExtraContig107886	1189	1	1189
ExtraContig107891	921	1	921
ExtraContig107897	733	3	244
ExtraContig107898	1189	2	594
ExtraContig107904	1128	8	141
ExtraContig107908	3000	1	3000
ExtraContig107909	3398	21	161
ExtraContig107949	737	16	46
ExtraContig107955	792	8	99
ExtraContig107958	859	13	66
ExtraContig107964	1189	4	297
ExtraContig108008	1188	10	118
ExtraContig108018	921	5	184
ExtraContig108023	682	1	682
ExtraContig10804	733	1	733
ExtraContig108040	1127	3	375
ExtraContig108043	1159	3	386
ExtraContig108049	3397	5	679
ExtraContig10809	733	2	366
ExtraContig108116	732	1	732
ExtraContig108121	627	3	209
ExtraContig108141	919	4	229
ExtraContig108155	506	1	506
ExtraContig10817	2421	2	1210
ExtraContig108170	1187	1	1187
ExtraContig108172	550	2	275
ExtraContig108178	1125	1	1125
ExtraContig108185	3393	3	1131
ExtraContig108256	627	3	209
ExtraContig108257	919	2	459
ExtraContig108264	681	1	681
ExtraContig108275	1186	4	296
ExtraContig108286	919	2	459
ExtraContig108290	681	4	170
ExtraContig108300	627	3	209
ExtraContig108302	918	3	306
ExtraContig108313	1104	1	1104
ExtraContig108319	2994	4	748
ExtraContig108351	672	2	336
ExtraContig108358	731	1	731
ExtraContig108428	1184	2	592
ExtraContig10844	783	2	391
ExtraContig108443	731	6	121
ExtraContig108468	2919	2	1459
ExtraContig108470	3392	12	282
ExtraContig108491	580	2	290
ExtraContig108493	583	4	145
ExtraContig108494	587	1	587
ExtraContig108496	600	2	300
ExtraContig108497	608	2	304
ExtraContig108501	632	1	632
ExtraContig108509	686	1	686
ExtraContig10853	732	5	146
ExtraContig108549	626	1	626
ExtraContig108569	917	1	917
ExtraContig108582	1183	1	1183
ExtraContig108600	916	1	916
ExtraContig108610	3390	24	141
ExtraContig108650	693	3	231
ExtraContig108680	1181	2	590
ExtraContig108682	508	1	508
ExtraContig108689	680	5	136
ExtraContig1087	923	1	923
ExtraContig108708	916	4	229
ExtraContig10871	509	2	254
ExtraContig108716	1181	4	295
ExtraContig108718	508	1	508
ExtraContig108738	1181	3	393
ExtraContig108742	729	7	104
ExtraContig108744	1181	1	1181
ExtraContig108755	1157	1	1157
ExtraContig108761	2246	1	2246
ExtraContig108762	2986	2	1493
ExtraContig108763	3386	1	3386
ExtraContig108776	555	2	277
ExtraContig108777	557	1	557
ExtraContig108816	759	4	189
ExtraContig108818	774	1	774
ExtraContig108834	549	3	183
ExtraContig108854	590	1	590
ExtraContig108858	915	3	305
ExtraContig108878	915	4	228
ExtraContig108880	526	2	263
ExtraContig108887	1180	1	1180
ExtraContig108891	526	2	263
ExtraContig108904	914	2	457
ExtraContig10893	710	2	355
ExtraContig10895	831	1	831
ExtraContig108975	822	2	411
ExtraContig10900	976	3	325
ExtraContig109031	728	2	364
ExtraContig109041	728	4	182
ExtraContig10909	1221	1	1221
ExtraContig109122	927	2	463
ExtraContig10913	1320	4	330
ExtraContig109131	1178	1	1178
ExtraContig109135	548	1	548
ExtraContig109139	913	1	913
ExtraContig109144	1178	3	392
ExtraContig109152	678	1	678
ExtraContig109175	1177	1	1177
ExtraContig109197	1199	4	299
ExtraContig10920	1660	15	110
ExtraContig109204	2981	3	993
ExtraContig109205	3382	2	1691
ExtraContig109248	668	4	167
ExtraContig109269	1061	6	176
ExtraContig109296	1572	2	786
ExtraContig109299	1676	1	1676
ExtraContig109305	1951	8	243
ExtraContig109327	6872	12	572
ExtraContig109328	7145	5	1429
ExtraContig109339	1177	2	588
ExtraContig109347	1177	1	1177
ExtraContig10936	5576	15	371
ExtraContig109375	1177	1	1177
ExtraContig109381	1177	1	1177
ExtraContig109405	1177	2	588
ExtraContig109425	3381	18	187
ExtraContig109427	511	1	511
ExtraContig109430	520	1	520
ExtraContig109434	554	1	554
ExtraContig109461	687	5	137
ExtraContig109474	806	1	806
ExtraContig109483	1177	2	588
ExtraContig109491	911	2	455
ExtraContig109492	1176	3	392
ExtraContig109506	677	1	677
ExtraContig109508	911	1	911
ExtraContig109509	1176	1	1176
ExtraContig109521	1176	1	1176
ExtraContig109569	1569	3	523
ExtraContig109574	3381	1	3381
ExtraContig1096	798	3	266
ExtraContig109641	1175	4	293
ExtraContig109657	676	10	67
ExtraContig109659	910	4	227
ExtraContig109665	910	2	455
ExtraContig109677	622	2	311
ExtraContig109687	1174	3	391
ExtraContig109691	622	6	103
ExtraContig109776	622	3	207
ExtraContig109788	584	3	194
ExtraContig109799	909	3	303
ExtraContig109812	524	1	524
ExtraContig109823	1173	4	293
ExtraContig109828	621	1	621
ExtraContig109902	795	1	795
ExtraContig109914	983	2	491
ExtraContig109915	1172	3	390
ExtraContig109916	524	1	524
ExtraContig109925	534	1	534
ExtraContig109932	505	1	505
ExtraContig109935	1172	3	390
ExtraContig109936	503	1	503
ExtraContig109957	547	2	273
ExtraContig109964	523	3	174
ExtraContig109994	2970	1	2970
ExtraContig109995	3369	2	1684
ExtraContig110040	821	1	821
ExtraContig110048	523	1	523
ExtraContig110054	520	1	520
ExtraContig110080	523	1	523
ExtraContig110087	1170	5	234
ExtraContig110119	907	4	226
ExtraContig110128	1111	1	1111
ExtraContig110130	1117	3	372
ExtraContig11017	812	3	270
ExtraContig110172	654	2	327
ExtraContig11018	885	2	442
ExtraContig110190	804	1	804
ExtraContig11020	591	2	295
ExtraContig110203	907	1	907
ExtraContig110212	585	2	292
ExtraContig110214	1169	4	292
ExtraContig110228	1169	3	389
ExtraContig110241	1169	2	584
ExtraContig110253	584	1	584
ExtraContig110256	674	5	134
ExtraContig110258	907	1	907
ExtraContig110340	584	1	584
ExtraContig110355	1168	1	1168
ExtraContig110374	602	2	301
ExtraContig110377	1168	3	389
ExtraContig110391	1167	1	1167
ExtraContig110402	1178	11	107
ExtraContig110443	717	5	143
ExtraContig110451	778	2	389
ExtraContig110463	1167	6	194
ExtraContig110478	905	1	905
ExtraContig110484	905	1	905
ExtraContig110494	905	3	301
ExtraContig110514	522	3	174
ExtraContig110528	1166	5	233
ExtraContig110550	2963	3	987
ExtraContig110551	3362	2	1681
ExtraContig110554	519	7	74
ExtraContig110574	589	1	589
ExtraContig1106	798	5	159
ExtraContig11061	731	3	243
ExtraContig11062	590	1	590
ExtraContig1107	798	1	798
ExtraContig110709	596	2	298
ExtraContig110718	635	4	158
ExtraContig110762	1244	2	622
ExtraContig110764	1267	5	253
ExtraContig110789	1939	3	646
ExtraContig110794	2291	1	2291
ExtraContig110811	7136	7	1019
ExtraContig110812	1165	3	388
ExtraContig110874	1164	1	1164
ExtraContig110890	2961	4	740
ExtraContig110955	521	1	521
ExtraContig110969	1163	3	387
ExtraContig110977	719	4	179
ExtraContig110989	501	1	501
ExtraContig111001	719	1	719
ExtraContig111018	521	3	173
ExtraContig111020	545	2	272
ExtraContig111026	1107	1	1107
ExtraContig11103	731	1	731
ExtraContig111030	1562	1	1562
ExtraContig111042	556	1	556
ExtraContig111043	560	1	560
ExtraContig11106	731	4	182
ExtraContig111086	866	2	433
ExtraContig111091	973	1	973
ExtraContig111092	977	4	244
ExtraContig111093	1162	1	1162
ExtraContig1111	2172	4	543
ExtraContig111127	1162	2	581
ExtraContig111142	900	5	180
ExtraContig111154	717	1	717
ExtraContig111155	900	3	300
ExtraContig111239	900	2	450
ExtraContig111247	900	1	900
ExtraContig111253	617	3	205
ExtraContig111255	1161	1	1161
ExtraContig111261	1161	3	387
ExtraContig111274	1160	2	580
ExtraContig111275	501	1	501
ExtraContig111281	670	9	74
ExtraContig111283	900	1	900
ExtraContig111284	1160	2	580
ExtraContig111292	670	1	670
ExtraContig111294	1160	1	1160
ExtraContig111301	1111	2	555
ExtraContig111373	1160	5	232
ExtraContig111418	899	1	899
ExtraContig111421	616	1	616
ExtraContig111429	899	1	899
ExtraContig111430	1159	1	1159
ExtraContig111436	616	1	616
ExtraContig111438	899	1	899
ExtraContig111447	2957	1	2957
ExtraContig111460	555	2	277
ExtraContig111461	559	1	559
ExtraContig111510	898	3	299
ExtraContig111518	898	3	299
ExtraContig11152	590	2	295
ExtraContig111521	669	2	334
ExtraContig111522	898	10	89
ExtraContig111524	501	1	501
ExtraContig111528	520	3	173
ExtraContig111555	580	2	290
ExtraContig111558	615	1	615
ExtraContig11157	731	3	243
ExtraContig111571	3336	4	834
ExtraContig11159	731	1	731
ExtraContig111619	879	7	125
ExtraContig111630	1158	1	1158
ExtraContig111637	898	2	449
ExtraContig111643	898	2	449
ExtraContig111650	520	3	173
ExtraContig111654	715	3	238
ExtraContig111663	668	2	334
ExtraContig11168	1992	3	664
ExtraContig111680	519	1	519
ExtraContig11169	2415	3	805
ExtraContig111693	3331	6	555
ExtraContig111747	1157	1	1157
ExtraContig111755	897	2	448
ExtraContig111786	1156	4	289
ExtraContig111800	1156	2	578
ExtraContig111806	895	3	298
ExtraContig111864	748	1	748
ExtraContig111876	867	1	867
ExtraContig111879	968	2	484
ExtraContig111880	970	3	323
ExtraContig111883	526	2	263
ExtraContig111887	895	4	223
ExtraContig111915	1155	6	192
ExtraContig111921	667	2	333
ExtraContig111926	543	1	543
ExtraContig111946	543	4	135
ExtraContig111948	614	1	614
ExtraContig111952	1107	3	369
ExtraContig111990	651	1	651
ExtraContig112001	744	1	744
ExtraContig112011	796	1	796
ExtraContig112027	714	4	178
ExtraContig112034	580	1	580
ExtraContig112046	894	1	894
ExtraContig112053	1154	1	1154
ExtraContig112057	579	2	289
ExtraContig112089	3319	12	276
ExtraContig11212	730	2	365
ExtraContig112158	1175	4	293
ExtraContig11220	730	5	146
ExtraContig112204	3487	1	3487
ExtraContig112219	893	4	223
ExtraContig112220	1153	22	52
ExtraContig112221	518	5	103
ExtraContig112234	1153	1	1153
ExtraContig112249	1153	5	230
ExtraContig112254	1153	1	1153
ExtraContig11227	1990	1	1990
ExtraContig11228	2415	5	483
ExtraContig112296	568	1	568
ExtraContig112323	785	2	392
ExtraContig112334	1152	1	1152
ExtraContig112338	1152	1	1152
ExtraContig112357	892	1	892
ExtraContig112358	1152	1	1152
ExtraContig112373	665	2	332
ExtraContig112384	1152	1	1152
ExtraContig112390	1115	1	1115
ExtraContig112397	3312	7	473
ExtraContig112442	683	1	683
ExtraContig112455	794	1	794
ExtraContig112463	1152	2	576
ExtraContig112504	517	1	517
ExtraContig112519	1125	1	1125
ExtraContig112523	2940	1	2940
ExtraContig112524	3312	11	301
ExtraContig112528	516	4	129
ExtraContig11257	730	3	243
ExtraContig112576	784	4	196
ExtraContig112598	1150	2	575
ExtraContig112610	1150	1	1150
ExtraContig112612	516	1	516
ExtraContig112614	1150	2	575
ExtraContig112619	1149	4	287
ExtraContig112630	709	1	709
ExtraContig112632	1149	4	287
ExtraContig112644	1106	9	122
ExtraContig11265	589	1	589
ExtraContig112671	576	1	576
ExtraContig11269	730	1	730
ExtraContig112693	685	5	137
ExtraContig112704	789	2	394
ExtraContig112716	1149	1	1149
ExtraContig112721	890	1	890
ExtraContig112734	1148	1	1148
ExtraContig112744	889	1	889
ExtraContig11276	2415	8	301
ExtraContig112765	1147	2	573
ExtraContig112772	516	2	258
ExtraContig112778	1139	1	1139
ExtraContig112779	1165	2	582
ExtraContig11278	504	2	252
ExtraContig112786	3309	2	1654
ExtraContig112798	536	1	536
ExtraContig112850	1147	3	382
ExtraContig11287	566	14	40
ExtraContig112870	541	2	270
ExtraContig112874	664	1	664
ExtraContig112878	611	2	305
ExtraContig112880	889	1	889
ExtraContig112898	1146	1	1146
ExtraContig112899	515	1	515
ExtraContig112916	3309	4	827
ExtraContig112999	663	6	110
ExtraContig113000	708	1	708
ExtraContig113005	663	9	73
ExtraContig113006	888	4	222
ExtraContig113012	1145	7	163
ExtraContig113017	708	1	708
ExtraContig113018	888	4	222
ExtraContig113019	1145	2	572
ExtraContig113025	663	1	663
ExtraContig113030	708	1	708
ExtraContig11307	730	1	730
ExtraContig113073	669	1	669
ExtraContig113076	687	5	137
ExtraContig11309	730	2	365
ExtraContig11310	729	4	182
ExtraContig113104	888	3	296
ExtraContig113105	1145	5	229
ExtraContig113108	888	1	888
ExtraContig11311	729	2	364
ExtraContig113114	1145	1	1145
ExtraContig113120	707	4	176
ExtraContig113130	887	1	887
ExtraContig113140	662	2	331
ExtraContig113155	707	1	707
ExtraContig113156	887	1	887
ExtraContig11316	1105	2	552
ExtraContig11320	2413	9	268
ExtraContig113202	670	1	670
ExtraContig113238	707	2	353
ExtraContig113265	1143	1	1143
ExtraContig113274	886	2	443
ExtraContig113281	609	3	203
ExtraContig113288	886	1	886
ExtraContig113294	885	3	295
ExtraContig113303	3303	14	235
ExtraContig113333	631	1	631
ExtraContig11335	584	2	292
ExtraContig113350	783	2	391
ExtraContig113365	1143	3	381
ExtraContig113366	540	1	540
ExtraContig113368	1143	4	285
ExtraContig113384	885	23	38
ExtraContig113391	1142	6	190
ExtraContig113404	885	1	885
ExtraContig113408	885	2	442
ExtraContig113409	1142	11	103
ExtraContig113421	3303	2	1651
ExtraContig113424	514	1	514
ExtraContig11344	811	8	101
ExtraContig113479	901	1	901
ExtraContig113482	1001	1	1001
ExtraContig113487	1087	1	1087
ExtraContig113501	1266	2	633
ExtraContig113508	1347	1	1347
ExtraContig11351	729	7	104
ExtraContig113550	6779	13	521
ExtraContig113554	514	2	257
ExtraContig113558	1141	2	570
ExtraContig113574	661	2	330
ExtraContig113585	884	4	221
ExtraContig113589	608	1	608
ExtraContig11359	729	2	364
ExtraContig113590	884	1	884
ExtraContig113591	1141	4	285
ExtraContig113592	512	1	512
ExtraContig113600	661	5	132
ExtraContig113611	1104	2	552
ExtraContig113615	2185	6	364
ExtraContig113617	3301	2	1650
ExtraContig113670	971	4	242
ExtraContig113679	884	3	294
ExtraContig113689	513	1	513
ExtraContig113701	1140	16	71
ExtraContig113706	1139	1	1139
ExtraContig113727	513	2	256
ExtraContig113743	3300	2	1650
ExtraContig113778	638	1	638
ExtraContig11379	574	1	574
ExtraContig113794	781	1	781
ExtraContig113808	883	9	98
ExtraContig113809	511	1	511
ExtraContig113841	883	5	176
ExtraContig113847	660	4	165
ExtraContig113851	511	3	170
ExtraContig113868	512	3	170
ExtraContig113883	2919	3	973
ExtraContig113884	3299	10	329
ExtraContig113905	594	3	198
ExtraContig113910	619	2	309
ExtraContig113942	1137	1	1137
ExtraContig113960	660	7	94
ExtraContig113968	882	1	882
ExtraContig113969	1137	3	379
ExtraContig113970	512	1	512
ExtraContig114002	512	1	512
ExtraContig114006	1102	6	183
ExtraContig114013	3296	4	824
ExtraContig114049	686	1	686
ExtraContig114054	741	8	92
ExtraContig114059	781	5	156
ExtraContig114071	959	1	959
ExtraContig11408	1984	7	283
ExtraContig114085	1135	1	1135
ExtraContig114096	515	3	171
ExtraContig114112	703	1	703
ExtraContig114119	1135	1	1135
ExtraContig114127	572	1	572
ExtraContig11413	528	1	528
ExtraContig114138	1102	4	275
ExtraContig114141	3293	1	3293
ExtraContig114150	542	1	542
ExtraContig114206	1134	1	1134
ExtraContig114211	659	1	659
ExtraContig11422	609	4	152
ExtraContig114229	605	2	302
ExtraContig114236	1134	7	162
ExtraContig114280	547	7	78
ExtraContig11430	686	2	343
ExtraContig11432	707	1	707
ExtraContig114330	658	2	329
ExtraContig114333	605	1	605
ExtraContig114339	1132	2	566
ExtraContig114348	1132	7	161
ExtraContig114365	574	2	287
ExtraContig114373	879	2	439
ExtraContig114376	1101	3	367
ExtraContig11438	1032	1	1032
ExtraContig11439	1057	1	1057
ExtraContig114434	742	4	185
ExtraContig114473	878	1	878
ExtraContig114474	1132	1	1132
ExtraContig114476	537	3	179
ExtraContig114482	1132	1	1132
ExtraContig114492	1131	5	226
ExtraContig114503	1131	1	1131
ExtraContig114510	1156	2	578
ExtraContig114517	2909	4	727
ExtraContig114542	612	2	306
ExtraContig11455	1318	5	263
ExtraContig114552	676	1	676
ExtraContig114564	778	7	111
ExtraContig114595	700	5	140
ExtraContig114596	877	2	438
ExtraContig114605	1131	2	565
ExtraContig114649	3286	3	1095
ExtraContig1147	692	3	230
ExtraContig114709	1129	6	188
ExtraContig114735	876	1	876
ExtraContig114742	1129	2	564
ExtraContig114747	876	3	292
ExtraContig114753	1128	4	282
ExtraContig114754	540	4	135
ExtraContig114757	656	2	328
ExtraContig11476	5561	13	427
ExtraContig114760	510	1	510
ExtraContig114772	3283	2	1641
ExtraContig114819	746	4	186
ExtraContig114831	1048	1	1048
ExtraContig114835	1077	1	1077
ExtraContig114836	1080	1	1080
ExtraContig114852	1307	1	1307
ExtraContig114861	1504	3	501
ExtraContig114909	1128	4	282
ExtraContig114914	698	3	232
ExtraContig114922	1127	12	93
ExtraContig11496	869	3	289
ExtraContig114963	3283	14	234
ExtraContig114986	567	2	283
ExtraContig115019	837	6	139
ExtraContig115025	1127	2	563
ExtraContig115030	510	1	510
ExtraContig115038	1127	1	1127
ExtraContig115046	1126	7	160
ExtraContig115058	603	3	201
ExtraContig115064	573	12	47
ExtraContig115106	527	1	527
ExtraContig115119	572	11	52
ExtraContig11517	588	3	196
ExtraContig115177	874	6	145
ExtraContig115195	696	4	174
ExtraContig115207	873	5	174
ExtraContig115220	2897	7	413
ExtraContig115221	3280	4	820
ExtraContig115242	572	1	572
ExtraContig115259	660	1	660
ExtraContig115278	819	1	819
ExtraContig115292	602	1	602
ExtraContig115293	696	1	696
ExtraContig115299	654	9	72
ExtraContig1153	814	2	407
ExtraContig115300	696	3	232
ExtraContig115301	873	1	873
ExtraContig115314	873	2	436
ExtraContig115320	1122	1	1122
ExtraContig115322	535	6	89
ExtraContig115325	602	3	200
ExtraContig115334	1122	2	561
ExtraContig115344	2145	2	1072
ExtraContig115346	3279	4	819
ExtraContig11535	533	7	76
ExtraContig115356	540	1	540
ExtraContig115383	635	12	52
ExtraContig115408	849	9	94
ExtraContig115412	512	1	512
ExtraContig115419	1121	4	280
ExtraContig115420	508	1	508
ExtraContig115427	873	4	218
ExtraContig115434	1121	8	140
ExtraContig115453	654	3	218
ExtraContig115459	1121	1	1121
ExtraContig115465	872	4	218
ExtraContig115466	1121	5	224
ExtraContig115546	601	1	601
ExtraContig115561	508	3	169
ExtraContig115567	535	2	267
ExtraContig115572	1119	5	223
ExtraContig115575	1119	6	186
ExtraContig115582	871	10	87
ExtraContig115590	694	2	347
ExtraContig115596	1480	2	740
ExtraContig115598	1850	1	1850
ExtraContig115599	2144	2	1072
ExtraContig11567	728	6	121
ExtraContig115673	1119	3	373
ExtraContig115688	1118	1	1118
ExtraContig1157	923	1	923
ExtraContig115719	870	4	217
ExtraContig115729	3270	13	251
ExtraContig115796	653	1	653
ExtraContig115798	1118	2	559
ExtraContig115803	870	6	145
ExtraContig115804	1118	1	1118
ExtraContig115818	506	4	126
ExtraContig115842	1117	1	1117
ExtraContig115846	693	7	99
ExtraContig115858	3270	37	88
ExtraContig115869	529	1	529
ExtraContig1159	517	2	258
ExtraContig115911	762	4	190
ExtraContig115917	902	3	300
ExtraContig115920	507	1	507
ExtraContig115945	507	3	169
ExtraContig115949	600	3	200
ExtraContig115962	507	1	507
ExtraContig115965	693	1	693
ExtraContig115982	1092	1	1092
ExtraContig115983	1095	2	547
ExtraContig115987	1523	3	507
ExtraContig115992	3264	9	362
ExtraContig11600	661	2	330
ExtraContig116006	547	3	182
ExtraContig116073	692	1	692
ExtraContig116074	1115	6	185
ExtraContig116089	1115	2	557
ExtraContig11609	588	1	588
ExtraContig116090	506	1	506
ExtraContig116093	692	2	346
ExtraContig116098	1115	3	371
ExtraContig11610	588	1	588
ExtraContig116118	3262	13	250
ExtraContig116160	755	3	251
ExtraContig11617	1127	1	1127
ExtraContig116191	1201	1	1201
ExtraContig116194	1254	1	1254
ExtraContig11621	2411	2	1205
ExtraContig116232	3416	4	854
ExtraContig116248	505	1	505
ExtraContig116250	1114	1	1114
ExtraContig116258	599	6	99
ExtraContig116267	1114	6	185
ExtraContig116281	867	2	433
ExtraContig116319	557	1	557
ExtraContig116320	560	1	560
ExtraContig116342	701	6	116
ExtraContig116353	783	1	783
ExtraContig116369	651	2	325
ExtraContig116395	533	1	533
ExtraContig116399	691	1	691
ExtraContig116416	651	2	325
ExtraContig116427	3256	3	1085
ExtraContig116464	657	1	657
ExtraContig116472	736	1	736
ExtraContig116485	1113	2	556
ExtraContig116498	1113	1	1113
ExtraContig116505	1113	4	278
ExtraContig116510	1113	2	556
ExtraContig116517	1113	2	556
ExtraContig116521	1113	1	1113
ExtraContig116545	1087	3	362
ExtraContig116628	1112	3	370
ExtraContig116629	505	2	252
ExtraContig116630	562	1	562
ExtraContig116644	690	1	690
ExtraContig116656	865	2	432
ExtraContig116671	1112	1	1112
ExtraContig116677	1086	6	181
ExtraContig116687	3251	3	1083
ExtraContig116697	539	2	269
ExtraContig116713	617	2	308
ExtraContig116775	690	15	46
ExtraContig116776	505	3	168
ExtraContig116796	864	3	288
ExtraContig116819	534	8	66
ExtraContig116850	673	2	336
ExtraContig116863	882	2	441
ExtraContig116867	1111	1	1111
ExtraContig116877	583	1	583
ExtraContig116880	1111	5	222
ExtraContig116886	1111	1	1111
ExtraContig116889	535	4	133
ExtraContig116890	561	1	561
ExtraContig1169	798	1	798
ExtraContig116915	596	1	596
ExtraContig116920	504	1	504
ExtraContig116925	864	6	144
ExtraContig116938	649	1	649
ExtraContig116941	3244	1	3244
ExtraContig116947	525	1	525
ExtraContig11699	588	8	73
ExtraContig116992	763	5	152
ExtraContig1170	640	9	71
ExtraContig117029	596	1	596
ExtraContig117033	504	1	504
ExtraContig117041	504	1	504
ExtraContig117058	568	2	284
ExtraContig117060	1109	1	1109
ExtraContig117072	2134	2	1067
ExtraContig117073	3242	1	3242
ExtraContig117130	1109	1	1109
ExtraContig117138	504	1	504
ExtraContig117150	648	1	648
ExtraContig117162	1108	1	1108
ExtraContig117178	568	1	568
ExtraContig117183	1835	1	1835
ExtraContig117185	2874	5	574
ExtraContig117186	3241	4	810
ExtraContig1172	797	12	66
ExtraContig117231	661	6	110
ExtraContig117241	707	3	235
ExtraContig117284	1108	6	184
ExtraContig117298	1107	8	138
ExtraContig117303	1107	1	1107
ExtraContig117319	687	15	45
ExtraContig117323	1089	3	363
ExtraContig11733	661	9	73
ExtraContig117378	831	4	207
ExtraContig117394	687	1	687
ExtraContig117401	1107	3	369
ExtraContig117410	504	1	504
ExtraContig117439	1114	3	371
ExtraContig117443	2873	4	718
ExtraContig11746	587	2	293
ExtraContig117492	769	2	384
ExtraContig117495	779	1	779
ExtraContig117506	1043	2	521
ExtraContig117522	1255	1	1255
ExtraContig117535	1661	3	553
ExtraContig11756	2782	1	2782
ExtraContig117565	567	3	189
ExtraContig117592	860	1	860
ExtraContig117593	1106	18	61
ExtraContig117598	647	3	215
ExtraContig117604	687	1	687
ExtraContig117613	1106	4	276
ExtraContig117632	3238	4	809
ExtraContig117691	687	3	229
ExtraContig117703	859	2	429
ExtraContig117707	1105	4	276
ExtraContig117725	594	1	594
ExtraContig117734	1103	1	1103
ExtraContig117737	503	2	251
ExtraContig117745	1142	1	1142
ExtraContig117788	671	3	223
ExtraContig117792	697	7	99
ExtraContig117804	845	2	422
ExtraContig117824	1103	36	30
ExtraContig117826	503	1	503
ExtraContig11783	685	3	228
ExtraContig117840	594	2	297
ExtraContig117842	858	2	429
ExtraContig117851	594	1	594
ExtraContig117855	646	1	646
ExtraContig117863	858	1	858
ExtraContig117864	1102	3	367
ExtraContig117880	3232	19	170
ExtraContig11790	881	9	97
ExtraContig117913	669	1	669
ExtraContig117935	956	1	956
ExtraContig11794	587	2	293
ExtraContig117946	1102	6	183
ExtraContig117957	1102	11	100
ExtraContig117966	1101	2	550
ExtraContig118032	663	1	663
ExtraContig118045	778	1	778
ExtraContig118062	1101	1	1101
ExtraContig118075	856	3	285
ExtraContig118083	856	5	171
ExtraContig118099	530	1	530
ExtraContig118102	856	8	107
ExtraContig118112	3230	1	3230
ExtraContig118168	1100	1	1100
ExtraContig118199	644	7	92
ExtraContig118201	855	2	427
ExtraContig118203	502	1	502
ExtraContig118215	1099	2	549
ExtraContig118227	644	1	644
ExtraContig118228	1099	5	219
ExtraContig118246	3228	21	153
ExtraContig118255	532	2	266
ExtraContig118282	659	2	329
ExtraContig118303	878	1	878
ExtraContig118312	579	3	193
ExtraContig118315	1099	2	549
ExtraContig118327	683	3	227
ExtraContig118328	1099	4	274
ExtraContig118347	1098	1	1098
ExtraContig118353	643	1	643
ExtraContig118356	1098	3	366
ExtraContig118368	1084	2	542
ExtraContig118375	2857	3	952
ExtraContig11839	587	1	587
ExtraContig118424	776	1	776
ExtraContig118438	683	1	683
ExtraContig11845	1977	1	1977
ExtraContig118453	1097	6	182
ExtraContig118464	592	5	118
ExtraContig118491	1465	2	732
ExtraContig118495	2853	1	2853
ExtraContig118519	566	4	141
ExtraContig118530	634	1	634
ExtraContig118541	707	1	707
ExtraContig118549	777	5	155
ExtraContig118573	1097	1	1097
ExtraContig118589	1097	19	57
ExtraContig118595	1097	6	182
ExtraContig118610	565	6	94
ExtraContig118621	3225	14	230
ExtraContig118645	582	1	582
ExtraContig118657	651	1	651
ExtraContig118658	659	2	329
ExtraContig118675	932	1	932
ExtraContig118676	950	4	237
ExtraContig118685	1096	2	548
ExtraContig118690	591	1	591
ExtraContig118691	1096	1	1096
ExtraContig118701	853	4	213
ExtraContig118727	591	1	591
ExtraContig118769	664	3	221
ExtraContig11877	880	2	440
ExtraContig118792	1011	2	505
ExtraContig118800	1082	3	360
ExtraContig118807	1157	1	1157
ExtraContig118815	1198	1	1198
ExtraContig11884	725	3	241
ExtraContig118849	2339	1	2339
ExtraContig118861	7077	7	1011
ExtraContig118873	1094	4	273
ExtraContig11888	1977	1	1977
ExtraContig118896	852	6	142
ExtraContig118897	1094	5	218
ExtraContig118900	642	1	642
ExtraContig118903	1094	1	1094
ExtraContig118908	1093	3	364
ExtraContig118911	852	3	284
ExtraContig118912	1054	5	210
ExtraContig118932	541	13	41
ExtraContig118963	728	6	121
ExtraContig118980	852	4	213
ExtraContig118997	1093	12	91
ExtraContig119020	1092	5	218
ExtraContig119024	681	2	340
ExtraContig119025	1092	5	218
ExtraContig119028	681	1	681
ExtraContig119076	662	3	220
ExtraContig119116	681	3	227
ExtraContig119127	851	9	94
ExtraContig119128	1092	6	182
ExtraContig119139	1091	1	1091
ExtraContig11916	853	1	853
ExtraContig11920	725	4	181
ExtraContig11921	725	2	362
ExtraContig119215	850	10	85
ExtraContig119216	1091	2	545
ExtraContig11922	725	5	145
ExtraContig119226	1091	2	545
ExtraContig11924	725	5	145
ExtraContig119241	1091	4	272
ExtraContig119254	1082	1	1082
ExtraContig119256	1135	3	378
ExtraContig11926	725	1	725
ExtraContig119264	3211	15	214
ExtraContig11932	2405	3	801
ExtraContig119324	1091	3	363
ExtraContig119334	849	2	424
ExtraContig119337	680	2	340
ExtraContig119338	849	2	424
ExtraContig119351	1091	14	77
ExtraContig119367	1090	5	218
ExtraContig119378	848	1	848
ExtraContig119440	1090	3	363
ExtraContig119448	1090	4	272
ExtraContig119460	848	2	424
ExtraContig119466	848	4	212
ExtraContig119467	1090	3	363
ExtraContig119469	527	1	527
ExtraContig119481	1090	1	1090
ExtraContig119482	527	1	527
ExtraContig119486	848	2	424
ExtraContig119497	2834	1	2834
ExtraContig119498	3207	6	534
ExtraContig119581	588	1	588
ExtraContig119594	847	1	847
ExtraContig119609	639	3	213
ExtraContig119619	3201	10	320
ExtraContig119627	528	6	88
ExtraContig11963	880	2	440
ExtraContig119678	1088	1	1088
ExtraContig119699	677	3	225
ExtraContig119700	847	1	847
ExtraContig119703	1087	4	271
ExtraContig119712	847	1	847
ExtraContig119721	1087	1	1087
ExtraContig11973	1131	1	1131
ExtraContig119783	726	1	726
ExtraContig119787	760	5	152
ExtraContig119820	638	5	127
ExtraContig119853	3200	1	3200
ExtraContig119891	721	1	721
ExtraContig119924	1086	1	1086
ExtraContig119929	587	1	587
ExtraContig119940	1086	4	271
ExtraContig119944	845	1	845
ExtraContig119952	845	19	44
ExtraContig119953	1085	5	217
ExtraContig119958	845	5	169
ExtraContig119974	2827	1	2827
ExtraContig120027	1031	2	515
ExtraContig120028	1037	1	1037
ExtraContig120039	1174	4	293
ExtraContig120042	1194	4	298
ExtraContig120047	1236	8	154
ExtraContig120062	1588	2	794
ExtraContig12007	5560	3	1853
ExtraContig120096	7067	10	706
ExtraContig120102	13728	1	13728
ExtraContig120108	4950	1	4950
ExtraContig120122	1085	2	542
ExtraContig120125	676	3	225
ExtraContig120127	1085	2	542
ExtraContig120132	1085	4	271
ExtraContig120138	1085	1	1085
ExtraContig120159	1085	1	1085
ExtraContig120161	562	1	562
ExtraContig120187	2825	3	941
ExtraContig120246	1084	3	361
ExtraContig120252	844	2	422
ExtraContig120253	1084	5	216
ExtraContig120262	1084	3	361
ExtraContig120283	637	1	637
ExtraContig120291	844	5	168
ExtraContig120307	2074	1	2074
ExtraContig120309	3197	2	1598
ExtraContig12031	876	4	219
ExtraContig120312	512	1	512
ExtraContig120365	946	1	946
ExtraContig120372	844	15	56
ExtraContig120382	586	3	195
ExtraContig12040	919	2	459
ExtraContig120406	1082	1	1082
ExtraContig120409	675	1	675
ExtraContig120417	843	1	843
ExtraContig120442	559	1	559
ExtraContig120486	946	4	236
ExtraContig120508	1082	1	1082
ExtraContig120515	1082	3	360
ExtraContig120523	525	1	525
ExtraContig120547	1074	1	1074
ExtraContig120605	861	5	172
ExtraContig120626	1081	2	540
ExtraContig120631	1081	9	120
ExtraContig120646	1081	7	154
ExtraContig120659	3191	7	455
ExtraContig120672	538	3	179
ExtraContig120722	1080	1	1080
ExtraContig120744	1080	1	1080
ExtraContig120748	1080	1	1080
ExtraContig120757	840	2	420
ExtraContig12077	5238	9	582
ExtraContig120842	673	2	336
ExtraContig120846	1080	10	108
ExtraContig120851	1080	3	360
ExtraContig120859	584	1	584
ExtraContig120872	1079	2	539
ExtraContig120876	634	2	317
ExtraContig120878	840	4	210
ExtraContig120885	840	2	420
ExtraContig120895	3189	2	1594
ExtraContig12093	725	4	181
ExtraContig120936	718	1	718
ExtraContig120939	735	3	245
ExtraContig12094	586	4	146
ExtraContig120954	1079	2	539
ExtraContig120981	1079	1	1079
ExtraContig120985	583	7	83
ExtraContig120988	1079	5	215
ExtraContig120991	672	8	84
ExtraContig120992	839	1	839
ExtraContig120996	583	2	291
ExtraContig121008	672	4	168
ExtraContig121059	687	1	687
ExtraContig12106	546	3	182
ExtraContig121063	743	2	371
ExtraContig121067	756	3	252
ExtraContig121084	1077	3	359
ExtraContig121112	1077	2	538
ExtraContig121118	839	11	76
ExtraContig121128	3185	4	796
ExtraContig121135	530	7	75
ExtraContig121162	680	4	170
ExtraContig121164	687	10	68
ExtraContig121169	717	5	143
ExtraContig121213	1076	3	358
ExtraContig121217	1076	2	538
ExtraContig121221	671	5	134
ExtraContig121222	1076	1	1076
ExtraContig121223	1076	3	358
ExtraContig121225	582	7	83
ExtraContig121275	721	1	721
ExtraContig121276	722	1	722
ExtraContig121279	734	1	734
ExtraContig12129	724	3	241
ExtraContig121306	1125	1	1125
ExtraContig12131	724	1	724
ExtraContig121313	1192	4	298
ExtraContig121314	1197	1	1197
ExtraContig121325	1633	5	326
ExtraContig121335	2095	1	2095
ExtraContig12134	724	8	90
ExtraContig121343	2550	1	2550
ExtraContig121351	7016	4	1754
ExtraContig121359	838	1	838
ExtraContig121381	1075	1	1075
ExtraContig121405	1055	1	1055
ExtraContig121414	3181	3	1060
ExtraContig121443	656	2	328
ExtraContig121451	745	2	372
ExtraContig121458	862	1	862
ExtraContig121462	1075	2	537
ExtraContig121467	1075	2	537
ExtraContig121490	1075	4	268
ExtraContig121497	1075	2	537
ExtraContig121506	1074	5	214
ExtraContig121512	1074	4	268
ExtraContig121522	3179	9	353
ExtraContig121596	1074	23	46
ExtraContig121600	836	1	836
ExtraContig121620	1073	1	1073
ExtraContig121645	526	2	263
ExtraContig12165	659	1	659
ExtraContig121667	647	1	647
ExtraContig121669	655	5	131
ExtraContig12167	705	1	705
ExtraContig121686	942	4	235
ExtraContig121695	1073	1	1073
ExtraContig121703	1073	4	268
ExtraContig121713	581	4	145
ExtraContig121728	558	1	558
ExtraContig121733	631	5	126
ExtraContig121734	669	1	669
ExtraContig121742	669	2	334
ExtraContig121749	510	1	510
ExtraContig12179	724	1	724
ExtraContig121799	766	3	255
ExtraContig121802	828	1	828
ExtraContig121807	1072	9	119
ExtraContig121814	1072	4	268
ExtraContig121824	1072	14	76
ExtraContig121857	1068	1	1068
ExtraContig12186	1973	7	281
ExtraContig121865	2809	7	401
ExtraContig121866	3175	4	793
ExtraContig121882	554	1	554
ExtraContig121896	629	1	629
ExtraContig121944	1071	3	357
ExtraContig121955	522	2	261
ExtraContig121970	668	1	668
ExtraContig121972	1070	2	535
ExtraContig121974	667	1	667
ExtraContig121975	1043	20	52
ExtraContig121976	1054	1	1054
ExtraContig121982	3174	15	211
ExtraContig121990	528	2	264
ExtraContig1220	640	2	320
ExtraContig122020	660	2	330
ExtraContig122023	684	5	136
ExtraContig122032	743	4	185
ExtraContig122079	630	1	630
ExtraContig122081	834	1	834
ExtraContig122093	1069	1	1069
ExtraContig122097	1069	1	1069
ExtraContig122099	833	1	833
ExtraContig1221	517	2	258
ExtraContig122110	3171	110	28
ExtraContig122165	877	2	438
ExtraContig122181	667	1	667
ExtraContig122210	666	2	333
ExtraContig122217	1065	1	1065
ExtraContig122221	3170	2	1585
ExtraContig122250	642	6	107
ExtraContig122263	766	1	766
ExtraContig122267	925	7	132
ExtraContig122271	521	1	521
ExtraContig122272	542	1	542
ExtraContig122288	666	1	666
ExtraContig122312	1042	1	1042
ExtraContig122321	3170	18	176
ExtraContig12236	2399	6	399
ExtraContig122377	925	1	925
ExtraContig122394	578	1	578
ExtraContig122401	629	1	629
ExtraContig122404	1066	12	88
ExtraContig122412	556	1	556
ExtraContig122419	1066	3	355
ExtraContig122425	1066	5	213
ExtraContig122470	652	3	217
ExtraContig12249	577	5	115
ExtraContig122493	876	2	438
ExtraContig1225	797	6	132
ExtraContig122503	1073	2	536
ExtraContig122538	2048	1	2048
ExtraContig122553	954	1	954
ExtraContig122563	665	14	47
ExtraContig122567	1066	6	177
ExtraContig122571	1066	1	1066
ExtraContig122594	519	1	519
ExtraContig1226	640	1	640
ExtraContig122602	577	1	577
ExtraContig122611	3168	6	528
ExtraContig122663	923	5	184
ExtraContig122665	1065	4	266
ExtraContig122670	1065	1	1065
ExtraContig122671	1065	3	355
ExtraContig122678	1065	1	1065
ExtraContig122683	665	1	665
ExtraContig122687	1065	4	266
ExtraContig122695	1064	1	1064
ExtraContig122700	1064	4	266
ExtraContig122711	3166	1	3166
ExtraContig12272	723	1	723
ExtraContig122728	589	1	589
ExtraContig122748	757	1	757
ExtraContig12275	1092	1	1092
ExtraContig122757	1064	2	532
ExtraContig122773	830	6	138
ExtraContig122778	577	1	577
ExtraContig12278	1283	2	641
ExtraContig122797	1063	1	1063
ExtraContig122800	577	1	577
ExtraContig122805	1063	13	81
ExtraContig122819	1092	6	182
ExtraContig122909	1063	1	1063
ExtraContig122915	1063	2	531
ExtraContig122931	1048	6	174
ExtraContig122984	830	5	166
ExtraContig122987	1062	1	1062
ExtraContig123004	828	1	828
ExtraContig123005	1062	2	531
ExtraContig123009	1062	3	354
ExtraContig123018	627	2	313
ExtraContig123022	663	3	221
ExtraContig123023	1061	6	176
ExtraContig123029	1062	4	265
ExtraContig123038	3163	2	1581
ExtraContig123054	555	3	185
ExtraContig123065	618	6	103
ExtraContig123068	644	7	92
ExtraContig12308	795	1	795
ExtraContig123099	1061	8	132
ExtraContig123104	1061	1	1061
ExtraContig123105	575	4	143
ExtraContig123108	1061	1	1061
ExtraContig12312	879	1	879
ExtraContig123122	662	1	662
ExtraContig123150	2789	2	1394
ExtraContig12320	585	1	585
ExtraContig123200	1060	3	353
ExtraContig123205	575	3	191
ExtraContig123213	827	3	275
ExtraContig123219	1060	6	176
ExtraContig123223	1060	3	353
ExtraContig123230	662	2	331
ExtraContig123238	626	2	313
ExtraContig123241	1060	1	1060
ExtraContig123245	662	1	662
ExtraContig123250	662	4	165
ExtraContig123251	1039	2	519
ExtraContig123253	1060	4	265
ExtraContig123257	1420	2	710
ExtraContig123264	514	6	85
ExtraContig12329	2397	13	184
ExtraContig123313	1060	2	530
ExtraContig123317	575	7	82
ExtraContig123318	826	4	206
ExtraContig123328	626	1	626
ExtraContig123340	826	2	413
ExtraContig123353	555	1	555
ExtraContig123373	3157	4	789
ExtraContig123398	600	12	50
ExtraContig123401	640	1	640
ExtraContig123417	748	2	374
ExtraContig123431	625	3	208
ExtraContig123438	661	1	661
ExtraContig123441	1059	19	55
ExtraContig123480	1111	1	1111
ExtraContig123485	3156	3	1052
ExtraContig123502	559	6	93
ExtraContig123511	603	3	201
ExtraContig123525	754	2	377
ExtraContig123534	853	3	284
ExtraContig123542	1058	10	105
ExtraContig123546	1058	2	529
ExtraContig123549	625	1	625
ExtraContig123552	516	1	516
ExtraContig123583	1059	1	1059
ExtraContig12359	723	3	241
ExtraContig12361	723	2	361
ExtraContig123625	599	2	299
ExtraContig12363	2396	6	399
ExtraContig123654	852	5	170
ExtraContig123708	2029	1	2029
ExtraContig123724	902	1	902
ExtraContig123740	1057	1	1057
ExtraContig123766	1057	1	1057
ExtraContig123783	1419	3	473
ExtraContig1238	1194	3	398
ExtraContig123803	553	1	553
ExtraContig123820	641	7	91
ExtraContig123838	756	1	756
ExtraContig123846	937	2	468
ExtraContig123864	1056	1	1056
ExtraContig123899	3155	1	3155
ExtraContig123956	554	1	554
ExtraContig123963	623	3	207
ExtraContig123964	822	1	822
ExtraContig123975	1055	5	211
ExtraContig123979	1055	3	351
ExtraContig123986	623	3	207
ExtraContig123987	660	3	220
ExtraContig123988	822	3	274
ExtraContig123992	1055	4	263
ExtraContig123998	1042	4	260
ExtraContig124033	597	4	149
ExtraContig124054	760	2	380
ExtraContig124075	1054	11	95
ExtraContig124091	1054	2	527
ExtraContig124094	572	1	572
ExtraContig12410	2396	1	2396
ExtraContig124102	821	1	821
ExtraContig124103	1054	4	263
ExtraContig124107	572	5	114
ExtraContig124112	1060	1	1060
ExtraContig124127	522	3	174
ExtraContig12419	545	1	545
ExtraContig124196	1053	5	210
ExtraContig124206	1053	1	1053
ExtraContig124207	553	1	553
ExtraContig124228	3145	8	393
ExtraContig12428	630	1	630
ExtraContig124293	1053	1	1053
ExtraContig1243	2584	1	2584
ExtraContig124302	1053	3	351
ExtraContig124307	622	1	622
ExtraContig124317	1053	1	1053
ExtraContig12432	777	1	777
ExtraContig124347	525	1	525
ExtraContig12435	878	4	219
ExtraContig124401	819	2	409
ExtraContig124408	1052	4	263
ExtraContig124417	819	3	273
ExtraContig124423	1052	1	1052
ExtraContig124431	552	2	276
ExtraContig124440	1052	1	1052
ExtraContig124444	819	2	409
ExtraContig12445	722	1	722
ExtraContig124463	558	1	558
ExtraContig12449	1499	1	1499
ExtraContig124494	1051	1	1051
ExtraContig124500	552	4	138
ExtraContig124501	819	1	819
ExtraContig12451	2394	7	342
ExtraContig124526	516	3	172
ExtraContig124545	2061	2	1030
ExtraContig124547	3137	5	627
ExtraContig124581	646	1	646
ExtraContig124600	807	2	403
ExtraContig124605	1050	1	1050
ExtraContig124609	1050	8	131
ExtraContig124610	571	6	95
ExtraContig124615	571	2	285
ExtraContig124617	818	5	163
ExtraContig124618	1049	3	349
ExtraContig124629	818	2	409
ExtraContig124653	818	2	409
ExtraContig124666	2757	1	2757
ExtraContig124704	678	4	169
ExtraContig12471	579	1	579
ExtraContig124710	725	1	725
ExtraContig124726	1049	2	524
ExtraContig124756	656	2	328
ExtraContig124765	1048	7	149
ExtraContig12477	641	1	641
ExtraContig124790	2054	5	410
ExtraContig124829	678	1	678
ExtraContig124852	1109	1	1109
ExtraContig124861	1149	2	574
ExtraContig12487	722	2	361
ExtraContig12488	584	1	584
ExtraContig124912	6880	4	1720
ExtraContig124917	1047	2	523
ExtraContig124928	817	3	272
ExtraContig124936	1047	7	149
ExtraContig124939	620	1	620
ExtraContig124971	2755	10	275
ExtraContig124972	3132	6	522
ExtraContig125015	712	3	237
ExtraContig125041	570	3	190
ExtraContig125049	1046	9	116
ExtraContig125054	654	1	654
ExtraContig125061	1045	3	348
ExtraContig125067	1045	2	522
ExtraContig125072	1045	4	261
ExtraContig125084	3131	8	391
ExtraContig125096	532	1	532
ExtraContig125103	563	2	281
ExtraContig125131	1045	5	209
ExtraContig125141	816	1	816
ExtraContig125154	1044	3	348
ExtraContig125167	1044	5	208
ExtraContig125186	3130	11	284
ExtraContig12519	729	3	243
ExtraContig12521	803	3	267
ExtraContig12523	877	7	125
ExtraContig125245	910	1	910
ExtraContig125255	514	2	257
ExtraContig125257	654	1	654
ExtraContig125266	1044	2	522
ExtraContig125270	815	3	271
ExtraContig125280	1044	2	522
ExtraContig125287	618	1	618
ExtraContig125295	2027	2	1013
ExtraContig125297	3130	7	447
ExtraContig125363	512	3	170
ExtraContig125373	1043	1	1043
ExtraContig125379	653	1	653
ExtraContig125382	514	4	128
ExtraContig125386	1043	5	208
ExtraContig125391	550	2	275
ExtraContig125397	569	3	189
ExtraContig125408	3127	5	625
ExtraContig125472	550	2	275
ExtraContig125474	652	1	652
ExtraContig125488	813	2	406
ExtraContig125492	618	2	309
ExtraContig125501	1041	3	347
ExtraContig125514	1080	1	1080
ExtraContig125519	3123	2	1561
ExtraContig125549	610	3	203
ExtraContig125557	665	1	665
ExtraContig125573	1041	5	208
ExtraContig125576	617	2	308
ExtraContig125580	568	4	142
ExtraContig125581	1041	16	65
ExtraContig125591	813	3	271
ExtraContig125597	1040	3	346
ExtraContig125601	813	3	271
ExtraContig125605	651	1	651
ExtraContig125609	1040	3	346
ExtraContig125613	812	4	203
ExtraContig12564	705	1	705
ExtraContig125663	685	1	685
ExtraContig125683	651	1	651
ExtraContig125684	812	1	812
ExtraContig125706	513	1	513
ExtraContig125723	1050	1	1050
ExtraContig125729	2020	5	404
ExtraContig125764	698	4	174
ExtraContig125772	899	1	899
ExtraContig125774	1039	2	519
ExtraContig125779	1039	6	173
ExtraContig12578	834	8	104
ExtraContig125795	567	1	567
ExtraContig125813	1038	1	1038
ExtraContig125822	3118	5	623
[truncated: 56,638 more rows]

## Sheet: Table5
Table 5: SNPEff stats annotations
Accession	SynCd	NonSynCd	StartGain	StartLost	StopGain	StopLost
NSL102183	48830	49887	3907	87	604	118
NSL365694	48902	50008	3930	87	611	118
NSL365712	48825	49833	3912	88	596	117
NSL50448	48659	49657	3896	88	596	116
NSL50449	48895	49992	3912	88	604	118
NSL50464	48043	48939	3863	85	583	112
NSL50499	48386	49284	3873	88	589	118
NSL50613	48670	49643	3903	85	592	116
NSL50614	48747	49726	3899	88	597	119
NSL50649	48759	49777	3905	88	596	117
NSL50663	48855	49932	3915	87	606	118
NSL50685	48745	49818	3906	88	601	119
NSL50748	48751	49818	3912	87	596	118
NSL50843	48719	49636	3901	88	589	116
NSL51356	48592	49714	3904	85	602	116
NSL51902	48753	49736	3891	87	601	115
NSL51959	48847	49851	3897	85	601	114
NSL51963	48444	49470	3885	82	597	110
NSL51969	48728	49648	3877	87	595	115
NSL54114	48822	49919	3916	88	598	118
NSL54141	47227	48163	3824	82	576	106
NSL54162	48895	49985	3915	85	606	117
NSL54165	48511	49416	3900	85	591	116
NSL54175	48805	49802	3910	87	600	117
NSL54184	48827	49842	3912	87	600	119
NSL54221	48819	49852	3901	85	602	116
NSL54222	46695	47315	3766	79	561	112
NSL54236	48867	49908	3909	87	599	118
NSL54297	48649	49630	3900	87	599	115
NSL54318	49041	50238	3933	88	611	119
NSL54577	48790	49794	3910	87	598	114
NSL54591	48824	49895	3922	85	597	117
NSL54779	48094	49071	3858	81	590	113
NSL55032	48693	49748	3901	86	594	114
NSL55671	48638	49685	3884	82	593	118
NSL55725	48488	49505	3883	84	587	113
NSL55731	47529	48493	3849	80	580	111
NSL55749	48736	49789	3906	88	603	116
NSL67916	48814	49940	3911	87	595	118
NSL67921	48827	49908	3910	86	594	116
PI147828	48562	49537	3896	84	595	114
PI147838	48811	49830	3910	88	596	116
PI147933	48602	49485	3885	87	597	117
PI147938	48728	49790	3894	87	602	118
PI148084.1	49003	50137	3923	88	605	119
PI148084.2	48996	50131	3923	88	607	119
PI148084.3	48149	49062	3879	83	584	112
PI148086	48785	49830	3910	86	596	116
PI148089.1	48531	49497	3893	86	591	114
PI148089.2	48690	49616	3904	87	596	115
PI148089.3	48627	49646	3899	86	592	113
PI148101	48712	49760	3912	87	590	116
PI148114	48831	49900	3912	88	598	118
PI149831	48517	49347	3881	84	590	108
PI151198	47844	48764	3831	81	583	112
PI152594	48417	49442	3911	86	594	116
PI152705	48824	49889	3913	87	606	119
PI152730	47544	48163	3823	82	574	107
PI152748	48860	49922	3909	87	601	117
PI153824	48746	49752	3913	86	602	115
PI153844	48729	49654	3897	88	598	113
PI153852	48749	49764	3894	87	600	115
PI153860	48811	49816	3898	87	601	116
PI221624	48792	49801	3907	87	600	119
PI221651	48860	49875	3909	87	599	116
PI221662	48727	49723	3902	87	586	119
PI248317	48743	49752	3904	87	596	118
PI267542	48806	49809	3920	87	597	117
PI267614	48832	49889	3905	85	601	117
PI267643	48640	49696	3886	85	599	116
PI267650	48709	49723	3894	88	595	113
PI267653	48852	49940	3904	88	601	116
PI276770	48780	49838	3897	88	598	116
PI276785	48809	49825	3906	88	598	115
PI276789	48565	49583	3894	88	602	116
PI276790	48816	49882	3920	88	598	117
PI276800	48921	50067	3926	87	605	118
PI276801.1	48686	49642	3894	88	598	116
PI276801.2	48682	49641	3891	88	595	116
PI276803	48858	49942	3915	85	592	118
PI276806	48803	49825	3911	87	596	117
PI276816	48523	49447	3878	86	591	115
PI276823	48541	49520	3879	88	593	115
PI282857	48619	49582	3888	88	601	117
PI285039	48902	49910	3907	88	606	119
PI285043	48572	49554	3877	84	595	120
PI291231	48009	48902	3868	82	575	112
PI291240	48888	50023	3922	88	605	119
PI297117	48670	49617	3896	88	595	115
PI329597	48306	49254	3861	86	588	115
PI329707	48873	49941	3925	87	594	116
PI329719	48783	49830	3912	87	597	117
PI329836	48843	49880	3911	88	606	115
PI329915	48886	50038	3922	88	604	119
PI330095	48883	49922	3906	88	595	117
PI330098	48304	49176	3873	83	575	114
PI330877	48481	49352	3875	86	593	115
PI330886	48827	49855	3904	87	595	116
PI383856	48791	49819	3914	88	600	119
PI505705	48553	49453	3898	85	586	114
PI524948.1	48742	49738	3893	87	598	117
PI524948.2	48742	49751	3897	87	598	118
PI525059	48735	49767	3898	86	597	115
PI562963	48802	49747	3905	85	597	118
PI563006	48876	49956	3913	87	602	118
PI563023	48065	48900	3842	84	575	114
PI570712	48558	49485	3886	87	599	111
PI570813	48793	49870	3919	88	605	116
PI570916	48781	49740	3903	88	589	113
PI570928	48633	49652	3892	87	599	116
PI570969	48729	49620	3897	87	595	116
PI571001	48793	49787	3905	85	596	116
PI571020	48682	49671	3884	83	596	116
PI571022	48828	49824	3908	87	602	114
PI586792	48788	49798	3896	85	601	114
PI647743	48720	49769	3910	87	594	114
PI647745	48802	49790	3913	86	596	114
PI651113	48129	48971	3870	82	588	113
PI651116	47251	48075	3811	81	587	111
PI651124	48931	50057	3917	87	605	118
PI651131	48808	49845	3905	87	600	118
PI651167	48614	49591	3894	88	598	117
PI651168	48936	50082	3919	87	602	119
PI651178	48686	49682	3899	86	603	113
PI651187	48832	49795	3909	88	598	118
PI660555	48681	49578	3913	87	598	117
PI660559	48483	49330	3884	87	588	116
PI660560.1	48797	49848	3899	88	595	118
PI660560.2	48800	49838	3900	87	594	119
PI660562	48694	49639	3895	87	596	118
PI660564	48688	49710	3899	87	602	116
PI660566	48678	49645	3896	88	599	116
PI660571	48461	49487	3878	85	597	116
PI660580	48399	49279	3891	85	590	112
PI660582	48728	49763	3899	84	603	114
PI660585	48784	49755	3897	86	595	115
PI660590	47915	48655	3866	82	590	107
PI660592	48647	49618	3900	87	596	117
PI660595	48869	49921	3908	86	605	119
PI660601	48782	49810	3911	87	603	116
PI660602	48982	50086	3924	87	608	117
PI660606	48775	49809	3907	88	598	116
PI660608	48791	49842	3911	87	602	118
PI660612	48225	49176	3860	84	588	112
PI660615	48829	49898	3908	87	597	118
PI660616	48758	49858	3905	86	603	116
PI660618	48826	49927	3911	88	602	117
PI660631	48718	49693	3895	88	600	117
PI660640	48759	49770	3911	85	601	118
PI660643	48811	49793	3912	88	606	117
PI660645	45787	46520	3700	79	572	103
PI665071	48847	49956	3915	86	603	118
PI665072	48706	49746	3893	87	597	118
PI665073	48807	49947	3920	87	604	119
PI665074	48818	49832	3905	87	600	118
PI665075	48626	49486	3895	87	589	117
PI665076	48726	49791	3913	87	601	118
PI665079	48819	49789	3902	87	595	118
PI665080	48755	49700	3902	87	594	117
PI665081	48775	49798	3896	88	594	114
PI665083	48766	49834	3915	84	598	117
PI665085	48952	50082	3924	87	609	119
PI665088	48460	49392	3884	86	595	118
PI665091	48697	49682	3893	87	600	118
PI665092	48857	49926	3910	87	605	118
PI665093	48705	49718	3903	87	595	118
PI665097	48857	49940	3920	87	604	116
PI665098	48699	49659	3888	87	595	117
PI665103	48712	49710	3890	87	598	118
PI665104	48947	50051	3917	88	605	119
PI665107	48616	49582	3889	86	595	113
PI665108	49002	50144	3928	88	608	120
PI665110	48833	49882	3901	86	600	116
PI665111	48714	49702	3888	83	592	115
PI665112	48864	49958	3908	87	606	115
PI665114	48712	49673	3911	87	601	113
PI665116	47675	48469	3783	79	575	110
PI665117	48647	49585	3904	87	598	111
PI665118	48633	49578	3904	85	592	116
PI665121	48743	49806	3908	86	595	118
PI665123	48776	49752	3912	87	596	117
PI665124	47768	48499	3844	77	577	112
PI665125	48744	49815	3905	88	596	116
PI665126	48826	49874	3910	86	595	117
PI665129	48708	49736	3904	84	596	117
PI665133	48638	49596	3894	86	597	119
PI665137	48773	49824	3903	86	587	116
PI665138	48840	49950	3911	86	602	118
PI665141	48821	49871	3910	86	594	117
PI665142	48697	49784	3902	87	592	118
PI665143	48884	49994	3922	87	598	118
PI665144	48022	48901	3866	84	582	113
PI665145	48760	49845	3909	86	596	116
PI665147	48726	49776	3910	85	600	119
PI665148	48859	49971	3910	88	604	119
PI665153	48801	49899	3901	85	600	117
PI665154	48798	49868	3905	86	595	118
PI665156	48774	49794	3919	87	598	115
PI665159	47241	47861	3794	83	575	103
PI665160	48729	49724	3889	86	594	115
PI665170	48728	49757	3905	86	600	117
IS1004	48065	48968	3842	82	583	113
IS10302	48586	49524	3891	87	595	115
IS1212	48560	49460	3874	85	585	118
IS1219	48345	49308	3868	85	591	116
IS1233	48541	49555	3881	86	596	114
IS12697	48595	49471	3869	86	592	113
IS12937	48530	49554	3894	82	594	113
IS12945	48428	49307	3899	87	590	114
IS13294	48556	49383	3884	85	594	113
IS13549	48534	49429	3881	85	595	114
IS15466	48620	49485	3889	88	597	112
IS15744	48664	49585	3892	85	597	113
IS15931	48592	49491	3880	87	594	112
IS18758	48001	48814	3822	83	585	112
IS19153	48512	49370	3875	86	596	112
IS20740	48333	49309	3884	86	590	115
IS20743	48420	49313	3860	83	582	116
IS20956	48476	49369	3887	87	591	113
IS21645	48045	48797	3859	79	570	110
IS22294	48446	49337	3882	82	594	115
IS23216	48639	49485	3893	87	601	116
IS23514	48486	49322	3869	86	589	112
IS23521	48257	49083	3865	87	585	111
IS23590	48496	49326	3872	85	595	113
IS23684	48363	49224	3888	86	584	112
IS23891	48327	49304	3863	85	581	113
IS23992	48377	49346	3891	83	588	118
IS24139	48314	49242	3860	87	590	109
IS24503	48393	49065	3863	82	589	111
IS24939	48489	49267	3897	87	599	114
IS24953	48543	49457	3887	84	596	112
IS25989	48352	49103	3858	86	577	116
IS26694	48577	49469	3899	81	597	113
IS26737	48612	49486	3887	85	595	114
IS27034	48687	49662	3895	85	589	116
IS27557	48614	49512	3889	87	600	114
IS27697	48559	49439	3892	83	596	111
IS27786	48460	49294	3873	87	593	112
IS28449	48659	49663	3888	86	594	118
IS28614	48678	49643	3901	86	592	117
IS28747	48697	49656	3889	87	595	117
IS29091	48653	49606	3894	86	591	116
IS29187	48522	49457	3889	82	590	113
IS29335	48660	49648	3884	86	589	117
IS29714	48551	49481	3885	79	586	115
IS30383	48774	49779	3890	87	595	116
IS30400	48706	49675	3885	86	595	118
IS30450	48574	49542	3894	84	592	115
IS30460	48676	49642	3890	88	583	117
IS30508	48288	49023	3884	82	588	111
IS30536	48589	49560	3882	85	591	114
IS31651	48562	49304	3878	88	592	114
IS31681	48622	49564	3897	87	589	116
IS31714	48690	49669	3897	88	583	115
IS33023	48656	49571	3880	87	594	115
IS33844	48485	49404	3878	84	591	115
IS4515	48633	49611	3890	87	597	115
IS4698	48492	49442	3879	85	590	117
IS473	48328	49270	3872	84	590	117
IS4776	48483	49457	3888	83	580	113
IS5301	48423	49378	3878	84	586	113
IS602	47979	48791	3864	84	580	110
IS6354	48518	49526	3876	85	596	113
IS6928	48541	49425	3878	86	594	115
IS7131	48348	49321	3886	87	583	112
IS7679	48660	49656	3899	87	595	117
IS8774	48490	49375	3894	85	592	116
IS9108	48463	49389	3869	88	590	111
IS9468	48515	49386	3878	83	595	114
IS9830	48510	49348	3863	86	597	115

## Sheet: Table6
Table 6: Nonsynonymous/synonymous substitutions ratio in sorghum population (based on gene PAV)
Accession	SNP	SynCd	NonSynCd	NonSyn/Syn rate
NSL102183	593817	48830	49887	1.02165
NSL365694	763799	48902	50008	1.02262
NSL365712	899511	48825	49833	1.02065
NSL50448	680419	48659	49657	1.02051
NSL50449	812113	48895	49992	1.02244
NSL50464	568426	48043	48939	1.01865
NSL50499	556228	48386	49284	1.01856
NSL50613	692253	48670	49643	1.01999
NSL50614	705322	48747	49726	1.02008
NSL50649	680305	48759	49777	1.02088
NSL50663	693254	48855	49932	1.02204
NSL50685	735695	48745	49818	1.02201
NSL50748	704363	48751	49818	1.02189
NSL50843	741359	48719	49636	1.01882
NSL51356	565124	48592	49714	1.02309
NSL51902	724433	48753	49736	1.02016
NSL51959	773241	48847	49851	1.02055
NSL51963	546809	48444	49470	1.02118
NSL51969	719599	48728	49648	1.01888
NSL54114	821743	48822	49919	1.02247
NSL54141	504151	47227	48163	1.01982
NSL54162	810941	48895	49985	1.02229
NSL54165	564821	48511	49416	1.01866
NSL54175	779316	48805	49802	1.02043
NSL54184	801893	48827	49842	1.02079
NSL54221	791264	48819	49852	1.02116
NSL54222	409267	46695	47315	1.01328
NSL54236	758495	48867	49908	1.0213
NSL54297	619081	48649	49630	1.02016
NSL54318	1015024	49041	50238	1.02441
NSL54577	806602	48790	49794	1.02058
NSL54591	941230	48824	49895	1.02194
NSL54779	691843	48094	49071	1.02031
NSL55032	720848	48693	49748	1.02167
NSL55671	804313	48638	49685	1.02153
NSL55725	796242	48488	49505	1.02097
NSL55731	523171	47529	48493	1.02028
NSL55749	660938	48736	49789	1.02161
NSL67916	921298	48814	49940	1.02307
NSL67921	940280	48827	49908	1.02214
PI147828	802600	48562	49537	1.02008
PI147838	865304	48811	49830	1.02088
PI147933	623770	48602	49485	1.01817
PI147938	873878	48728	49790	1.02179
PI148084.1	1024791	49003	50137	1.02314
PI148086	929935	48785	49830	1.02142
PI148089.1	745052	48531	49497	1.0199
PI148101	862685	48712	49760	1.02151
PI148114	947358	48831	49900	1.02189
PI149831	605589	48517	49347	1.01711
PI151198	522293	47844	48764	1.01923
PI152594	548603	48417	49442	1.02117
PI152705	748034	48824	49889	1.02181
PI152730	470002	47544	48163	1.01302
PI152748	783621	48860	49922	1.02174
PI153824	617318	48746	49752	1.02064
PI153844	607312	48729	49654	1.01898
PI153852	666063	48749	49764	1.02082
PI153860	574216	48811	49816	1.02059
PI221624	776021	48792	49801	1.02068
PI221651	808115	48860	49875	1.02077
PI221662	809516	48727	49723	1.02044
PI248317	733839	48743	49752	1.0207
PI267542	657388	48806	49809	1.02055
PI267614	826888	48832	49889	1.02165
PI267643	803486	48640	49696	1.02171
PI267650	820081	48709	49723	1.02082
PI267653	882961	48852	49940	1.02227
PI276770	949278	48780	49838	1.02169
PI276785	850640	48809	49825	1.02082
PI276789	704786	48565	49583	1.02096
PI276790	820532	48816	49882	1.02184
PI276800	1057984	48921	50067	1.02343
PI276801.1	549014	48686	49642	1.01964
PI276803	859591	48858	49942	1.02219
PI276806	933751	48803	49825	1.02094
PI276816	605914	48523	49447	1.01904
PI276823	762273	48541	49520	1.02017
PI282857	628830	48619	49582	1.01981
PI285039	789293	48902	49910	1.02061
PI285043	637387	48572	49554	1.02022
PI291231	607387	48009	48902	1.0186
PI291240	956212	48888	50023	1.02322
PI297117	581402	48670	49617	1.01946
PI329597	719865	48306	49254	1.01962
PI329707	884084	48873	49941	1.02185
PI329719	867194	48783	49830	1.02146
PI329836	786821	48843	49880	1.02123
PI329915	923300	48886	50038	1.02357
PI330095	900832	48883	49922	1.02125
PI330098	614831	48304	49176	1.01805
PI330877	692416	48481	49352	1.01797
PI330886	928371	48827	49855	1.02105
PI383856	729622	48791	49819	1.02107
PI505705	540072	48553	49453	1.01854
PI524948.1	615232	48742	49738	1.02043
PI525059	512960	48735	49767	1.02118
PI562963	685029	48802	49747	1.01936
PI563006	773664	48876	49956	1.0221
PI563023	537616	48065	48900	1.01737
PI570712	560448	48558	49485	1.01909
PI570813	649860	48793	49870	1.02207
PI570916	699530	48781	49740	1.01966
PI570928	572470	48633	49652	1.02095
PI570969	646124	48729	49620	1.01828
PI571001	722072	48793	49787	1.02037
PI571020	661023	48682	49671	1.02032
PI571022	667303	48828	49824	1.0204
PI586792	712381	48788	49798	1.0207
PI647743	866882	48720	49769	1.02153
PI647745	726261	48802	49790	1.02025
PI651113	483314	48129	48971	1.01749
PI651116	498103	47251	48075	1.01744
PI651124	866189	48931	50057	1.02301
PI651131	727323	48808	49845	1.02125
PI651167	682346	48614	49591	1.0201
PI651168	1028506	48936	50082	1.02342
PI651178	513301	48686	49682	1.02046
PI651187	680790	48832	49795	1.01972
PI660555	551066	48681	49578	1.01843
PI660559	590280	48483	49330	1.01747
PI660560.1	799872	48797	49848	1.02154
PI660562	696035	48694	49639	1.01941
PI660564	681591	48688	49710	1.02099
PI660566	756762	48678	49645	1.01987
PI660571	540213	48461	49487	1.02117
PI660580	515204	48399	49279	1.01818
PI660582	745423	48728	49763	1.02124
PI660585	754552	48784	49755	1.0199
PI660590	511693	47915	48655	1.01544
PI660592	725652	48647	49618	1.01996
PI660595	780964	48869	49921	1.02153
PI660601	715370	48782	49810	1.02107
PI660602	889039	48982	50086	1.02254
PI660606	750965	48775	49809	1.0212
PI660608	740699	48791	49842	1.02154
PI660612	681396	48225	49176	1.01972
PI660615	977574	48829	49898	1.02189
PI660616	863471	48758	49858	1.02256
PI660618	924733	48826	49927	1.02255
PI660631	704432	48718	49693	1.02001
PI660640	572185	48759	49770	1.02073
PI660643	831557	48811	49793	1.02012
PI660645	341857	45787	46520	1.01601
PI665071	701825	48847	49956	1.0227
PI665072	779664	48706	49746	1.02135
PI665073	776311	48807	49947	1.02336
PI665074	745299	48818	49832	1.02077
PI665075	604740	48626	49486	1.01769
PI665076	794606	48726	49791	1.02186
PI665079	799080	48819	49789	1.01987
PI665080	685657	48755	49700	1.01938
PI665081	902747	48775	49798	1.02097
PI665083	777249	48766	49834	1.0219
PI665085	827054	48952	50082	1.02308
PI665088	548870	48460	49392	1.01923
PI665091	834698	48697	49682	1.02023
PI665092	707813	48857	49926	1.02188
PI665093	777925	48705	49718	1.0208
PI665097	663310	48857	49940	1.02217
PI665098	571596	48699	49659	1.01971
PI665103	667621	48712	49710	1.02049
PI665104	841361	48947	50051	1.02256
PI665107	651270	48616	49582	1.01987
PI665108	956900	49002	50144	1.02331
PI665110	699983	48833	49882	1.02148
PI665111	578594	48714	49702	1.02028
PI665112	684782	48864	49958	1.02239
PI665114	592652	48712	49673	1.01973
PI665116	540192	47675	48469	1.01665
PI665117	532716	48647	49585	1.01928
PI665118	741343	48633	49578	1.01943
PI665121	866954	48743	49806	1.02181
PI665123	918770	48776	49752	1.02001
PI665124	539759	47768	48499	1.0153
PI665125	826442	48744	49815	1.02197
PI665126	914278	48826	49874	1.02146
PI665129	841127	48708	49736	1.02111
PI665133	807790	48638	49596	1.0197
PI665137	908274	48773	49824	1.02155
PI665138	974246	48840	49950	1.02273
PI665141	901253	48821	49871	1.02151
PI665142	899000	48697	49784	1.02232
PI665143	949218	48884	49994	1.02271
PI665144	596163	48022	48901	1.0183
PI665145	891584	48760	49845	1.02225
PI665147	950596	48726	49776	1.02155
PI665148	1006959	48859	49971	1.02276
PI665153	930442	48801	49899	1.0225
PI665154	907609	48798	49868	1.02193
PI665156	785113	48774	49794	1.02091
PI665159	434295	47241	47861	1.01312
PI665160	547625	48729	49724	1.02042
PI665170	706061	48728	49757	1.02112
IS1004	718199	48065	48968	1.01879
IS10302	527825	48586	49524	1.01931
IS1212	819945	48560	49460	1.01853
IS1219	808946	48345	49308	1.01992
IS1233	869673	48541	49555	1.02089
IS12697	667228	48595	49471	1.01803
IS12937	800979	48530	49554	1.0211
IS12945	456389	48428	49307	1.01815
IS13294	550646	48556	49383	1.01703
IS13549	728542	48534	49429	1.01844
IS15466	713633	48620	49485	1.01779
IS15744	582525	48664	49585	1.01893
IS15931	650588	48592	49491	1.0185
IS18758	433500	48001	48814	1.01694
IS19153	476810	48512	49370	1.01769
IS20740	816448	48333	49309	1.02019
IS20743	662400	48420	49313	1.01844
IS20956	511910	48476	49369	1.01842
IS21645	485208	48045	48797	1.01565
IS22294	459151	48446	49337	1.01839
IS23216	554528	48639	49485	1.01739
IS23514	481529	48486	49322	1.01724
IS23521	432832	48257	49083	1.01712
IS23590	465500	48496	49326	1.01711
IS23684	563177	48363	49224	1.0178
IS23891	759658	48327	49304	1.02022
IS23992	785889	48377	49346	1.02003
IS24139	475400	48314	49242	1.01921
IS24503	598732	48393	49065	1.01389
IS24939	620880	48489	49267	1.01604
IS24953	537318	48543	49457	1.01883
IS25989	617343	48352	49103	1.01553
IS26694	462725	48577	49469	1.01836
IS26737	438696	48612	49486	1.01798
IS27034	871139	48687	49662	1.02003
IS27557	651394	48614	49512	1.01847
IS27697	755042	48559	49439	1.01812
IS27786	617076	48460	49294	1.01721
IS28449	797751	48659	49663	1.02063
IS28614	790608	48678	49643	1.01982
IS28747	827082	48697	49656	1.01969
IS29091	885302	48653	49606	1.01959
IS29187	451891	48522	49457	1.01927
IS29335	872366	48660	49648	1.0203
IS29714	503744	48551	49481	1.01916
IS30383	873764	48774	49779	1.02061
IS30400	911878	48706	49675	1.01989
IS30450	883884	48574	49542	1.01993
IS30460	869608	48676	49642	1.01985
IS30508	428511	48288	49023	1.01522
IS30536	846848	48589	49560	1.01998
IS31651	609244	48562	49304	1.01528
IS31681	754860	48622	49564	1.01937
IS31714	868588	48690	49669	1.02011
IS33023	595146	48656	49571	1.01881
IS33844	816387	48485	49404	1.01895
IS4515	870842	48633	49611	1.02011
IS4698	828363	48492	49442	1.01959
IS473	555995	48328	49270	1.01949
IS4776	878292	48483	49457	1.02009
IS5301	621526	48423	49378	1.01972
IS602	622773	47979	48791	1.01692
IS6354	812045	48518	49526	1.02078
IS6928	560297	48541	49425	1.01821
IS7131	736912	48348	49321	1.02012
IS7679	699863	48660	49656	1.02047
IS8774	390353	48490	49375	1.01825
IS9108	579164	48463	49389	1.01911
IS9468	442255	48515	49386	1.01795
IS9830	605643	48510	49348	1.01727

## Sheet: Table7
Table 7: Classification of nucleotide substitutions in SNPs detected in sorghum population
Accession	Transitions (Ts)	Transversions (Tv)	Ts/Tv
NSL102183	697069	357050	1.952
NSL365694	816911	417538	1.956
NSL365712	1101063	558593	1.971
NSL50448	851482	435999	1.953
NSL50449	844853	431718	1.957
NSL50464	717043	366693	1.955
NSL50499	692026	355997	1.944
NSL50613	861571	440721	1.955
NSL50614	880362	450336	1.955
NSL50649	848613	436844	1.943
NSL50663	779229	398604	1.955
NSL50685	873560	444560	1.965
NSL50716	344022	179961	1.912
NSL50748	829121	426921	1.942
NSL50843	908336	462613	1.963
NSL51356	645281	332754	1.939
NSL51902	910868	465370	1.957
NSL51959	946367	482674	1.961
NSL51963	630709	325907	1.935
NSL51969	904664	464414	1.948
NSL54114	965407	490265	1.969
NSL54141	640423	332147	1.928
NSL54162	1000686	513020	1.951
NSL54165	709321	364513	1.946
NSL54175	955596	485357	1.969
NSL54184	961338	489036	1.966
NSL54221	979801	501167	1.955
NSL54222	515774	266200	1.938
NSL54236	896254	458623	1.954
NSL54297	750710	384259	1.954
NSL54318	903941	459006	1.969
NSL54577	989186	503796	1.963
NSL54591	1145469	585268	1.957
NSL54779	876560	448067	1.956
NSL55032	891869	453667	1.966
NSL55671	990774	509322	1.945
NSL55725	993242	504935	1.967
NSL55731	665016	340117	1.955
NSL55749	775120	392208	1.976
NSL67916	1135508	575168	1.974
NSL67921	1148869	581793	1.975
PI147828	983284	501715	1.96
PI147838	1072632	547379	1.96
PI147933	777452	400329	1.942
PI147938	1083992	553476	1.959
PI148084	1026229	519339	1.976
PI148086	1153013	586765	1.965
PI148089	938585	481017	1.951
PI148101	1078779	549568	1.963
PI148114	1153888	585965	1.969
PI149831	763134	392564	1.944
PI151198	663125	343349	1.931
PI152594	639442	333960	1.915
PI152636	858767	441647	1.944
PI152705	850344	434489	1.957
PI152730	589413	302744	1.947
PI152748	902371	458433	1.968
PI153824	756056	384775	1.965
PI153844	752045	387454	1.941
PI153852	804682	407441	1.975
PI153860	687955	349255	1.97
PI221624	896254	456213	1.965
PI221651	972688	496301	1.96
PI221662	980926	502609	1.952
PI248317	905315	461934	1.96
PI267542	773837	394409	1.962
PI267614	1025068	522972	1.96
PI267643	975588	499766	1.952
PI267650	1027235	524789	1.957
PI267653	1010147	513993	1.965
PI276770	1151586	587258	1.961
PI276785	1043758	528088	1.976
PI276789	874208	450969	1.939
PI276790	965073	489234	1.973
PI276800	1076822	544145	1.979
PI276801	675456	341827	1.976
PI276803	968364	494375	1.959
PI276806	1149705	584283	1.968
PI276816	754131	390587	1.931
PI276823	932331	476423	1.957
PI282857	793726	408085	1.945
PI285039	899616	457657	1.966
PI285043	777793	399649	1.946
PI291231	765283	390611	1.959
PI291240	1160564	587495	1.975
PI297117	717478	364930	1.966
PI329597	904707	460996	1.963
PI329707	1033473	521832	1.98
PI329719	1053923	531364	1.983
PI329836	971435	495767	1.959
PI329915	1026507	519914	1.974
PI330095	1071410	541998	1.977
PI330098	761335	387935	1.963
PI330877	865665	443708	1.951
PI330886	1124423	568516	1.978
PI383856	893897	453310	1.972
PI505705	657906	338798	1.942
PI524948	738775	379581	1.946
PI525059	620222	316051	1.962
PI562963	790537	399197	1.98
PI563006	907825	459754	1.975
PI563023	670054	346743	1.932
PI570712	702099	361921	1.94
PI570813	701280	358844	1.954
PI570916	867452	443114	1.958
PI570928	710869	363245	1.957
PI570969	804826	410632	1.96
PI571001	898817	458246	1.961
PI571020	831576	425248	1.956
PI571022	810896	412874	1.964
PI586792	879650	450335	1.953
PI647743	1087877	554700	1.961
PI647745	881631	446185	1.976
PI651113	610227	317768	1.92
PI651116	637958	328536	1.942
PI651124	984883	499544	1.972
PI651131	880730	449399	1.96
PI651167	832031	424603	1.96
PI651168	1164517	588315	1.979
PI651178	614519	310449	1.979
PI651187	846515	434427	1.949
PI660555	673735	347297	1.94
PI660559	722121	369818	1.953
PI660560	939724	476987	1.97
PI660562	853386	438587	1.946
PI660564	818657	417234	1.962
PI660566	934991	476917	1.96
PI660571	680387	352880	1.928
PI660580	630670	324406	1.944
PI660582	891224	454474	1.961
PI660585	949927	483765	1.964
PI660590	642500	333683	1.925
PI660592	904931	459546	1.969
PI660595	919314	468211	1.963
PI660601	896627	459585	1.951
PI660602	939537	476171	1.973
PI660606	918248	468886	1.958
PI660608	886294	447366	1.981
PI660612	869230	443621	1.959
PI660615	1211668	612662	1.978
PI660616	1066537	540374	1.974
PI660618	1163761	593372	1.961
PI660631	860681	440039	1.956
PI660640	695546	355351	1.957
PI660643	1013372	514600	1.969
PI660645	433020	223699	1.936
PI665071	750013	384419	1.951
PI665072	961163	491221	1.957
PI665073	895610	458953	1.951
PI665074	887848	450951	1.969
PI665075	744780	382745	1.946
PI665076	974337	494247	1.971
PI665079	978712	497700	1.966
PI665080	844803	433014	1.951
PI665081	1124885	571222	1.969
PI665083	946603	483810	1.957
PI665085	889236	452892	1.963
PI665088	656810	336750	1.95
PI665091	1048354	537260	1.951
PI665092	800296	408516	1.959
PI665093	965201	492516	1.96
PI665097	694079	351145	1.977
PI665098	685664	347299	1.974
PI665103	812851	418564	1.942
PI665104	898942	456310	1.97
PI665107	817162	412947	1.979
PI665108	935151	473549	1.975
PI665110	848914	435292	1.95
PI665111	707634	363491	1.947
PI665112	743728	381378	1.95
PI665114	718296	363256	1.977
PI665116	686910	349752	1.964
PI665117	665149	335504	1.983
PI665118	932561	477339	1.954
PI665121	1090248	557565	1.955
PI665123	1107094	561384	1.972
PI665124	681659	347478	1.962
PI665125	991706	505208	1.963
PI665126	1130395	574112	1.969
PI665129	1046680	533044	1.964
PI665133	979153	497881	1.967
PI665137	1097214	556691	1.971
PI665138	1178007	595410	1.978
PI665141	1102735	559445	1.971
PI665142	1114799	566831	1.967
PI665143	1136732	575087	1.977
PI665144	751262	385581	1.948
PI665145	1099004	560437	1.961
PI665147	1187358	601895	1.973
PI665148	1241828	628096	1.977
PI665153	1156596	586503	1.972
PI665154	1134086	575263	1.971
PI665156	917743	465950	1.97
PI665159	540892	281230	1.923
PI665160	674273	348046	1.937
PI665170	842492	428596	1.966
IS1004	921499	472217	1.951
IS10302	665934	337684	1.972
IS1212	1050819	534553	1.966
IS1219	1038080	529216	1.962
IS1233	1114053	566664	1.966
IS12697	795413	409240	1.944
IS12937	1022230	523476	1.953
IS12945	571163	293598	1.945
IS13294	696152	357386	1.948
IS13549	932689	478766	1.948
IS15466	906237	466637	1.942
IS15744	735208	378544	1.942
IS15931	827100	425599	1.943
IS18758	549360	282431	1.945
IS19153	593072	302560	1.96
IS20740	1046480	533965	1.96
IS20743	847058	431689	1.962
IS20956	648139	328387	1.974
IS21645	612755	317652	1.929
IS22294	577818	299031	1.932
IS23216	693875	358940	1.933
IS23514	609815	311311	1.959
IS23521	548528	278971	1.966
IS23590	588042	300675	1.956
IS23684	712733	368155	1.936
IS23891	973702	496930	1.959
IS23992	1006996	512854	1.964
IS24139	598748	308093	1.943
IS24503	767571	397349	1.932
IS24939	787645	403836	1.95
IS24953	668874	345699	1.935
IS25989	794976	407883	1.949
IS26694	575383	299452	1.921
IS26737	521565	270766	1.926
IS27034	1111104	567009	1.96
IS27557	822694	419386	1.962
IS27697	965851	491753	1.964
IS27786	794927	408805	1.945
IS28449	1018404	517171	1.969
IS28614	1007566	511722	1.969
IS28747	1053597	534948	1.97
IS29091	1130478	574472	1.968
IS29187	563978	290562	1.941
IS29335	1113613	567798	1.961
IS29714	631631	326924	1.932
IS30383	1117220	567990	1.967
IS30400	1165001	592171	1.967
IS30450	1128603	574028	1.966
IS30460	1112288	566076	1.965
IS30508	536895	280469	1.914
IS30536	1083827	551622	1.965
IS31651	771598	394741	1.955
IS31681	964774	490079	1.969
IS31714	1108565	565274	1.961
IS33023	739756	379063	1.952
IS33844	1045377	532038	1.965
IS4515	1108007	563311	1.967
IS4698	1060743	539218	1.967
IS473	701962	362430	1.937
IS4776	1109132	564684	1.964
IS5301	788309	405902	1.942
IS602	794417	409969	1.938
IS6354	1035805	526183	1.969
IS6928	709761	362303	1.959
IS7131	945138	480880	1.965
IS7679	819576	419324	1.955
IS8774	486772	252704	1.926
IS9108	737935	376578	1.96
IS9468	554916	288786	1.922
IS9830	768918	394470	1.949
SCLR1	1285342	651506	1.973
SCIV1	1255087	635502	1.975
SCIV2	1274101	645280	1.974
SCIV3	1278866	647593	1.975
SCIV4	1299269	657592	1.976
SCIV5	1289862	653512	1.974
Average	879587	448870	1.95769

## Sheet: Table8
Table 8: DeepVariant called SNPs specific to any sorghum race
Chromosome	Position	Race	Number of individuals
1	1103621	G	14
1	1104172	G	14
1	6878176	B	2
1	6878242	B	2
1	8091990	B	5
1	8092029	B	5
1	9054142	B	6
1	9054479	B	6
1	33515662	D	26
1	33515896	D	26
1	34011966	D	7
1	34012062	D	7
1	34791812	D	15
1	34791924	D	15
1	37183613	G	11
1	37183618	G	11
1	38119144	D	18
1	38119327	D	18
1	39227937	D	9
1	39231558	D	9
1	46810462	D	14
1	46810508	D	14
1	46813103	D	15
1	46813161	D	15
1	47493325	D	14
1	47493599	D	14
1	47529149	B	6
1	47530284	B	6
1	47595300	D	8
1	47595527	D	8
1	58495370	D	21
1	58495499	D	21
1	61829548	C	13
1	61830393	C	13
1	69825167	B	6
1	69825444	B	6
2	4430903	D	12
2	4430958	D	12
2	25674512	D	21
2	25674565	D	21
2	28573050	D	32
2	28573052	D	32
2	34742889	D	32
2	34743647	D	32
2	35589693	C	14
2	35589718	C	14
2	35925375	D	14
2	35925621	D	14
2	38065872	B	1
2	38066222	B	1
2	41688165	D	21
2	41688326	D	21
2	42579868	D	6
2	42580130	D	6
2	42580358	D	5
2	42580846	D	5
2	49637385	B	2
2	49637463	B	2
2	52776340	C	15
2	52776767	C	15
2	57914328	D	14
2	57914490	D	14
2	62955649	D	9
2	62955665	D	9
3	737967	B	5
3	737968	B	5
3	741717	B	1
3	741880	B	1
3	743429	B	2
3	743574	B	2
3	768181	B	5
3	768186	B	5
3	769248	B	3
3	769320	B	3
3	794453	B	5
3	794472	B	5
3	798348	B	5
3	798354	B	5
3	2952005	B	4
3	2952036	B	4
3	2962514	B	5
3	2962522	B	5
3	3170153	D	3
3	3170184	D	3
3	12915733	C	5
3	12916304	C	5
3	13033655	D	20
3	13034053	D	20
3	15104090	D	9
3	15104244	D	9
3	23159361	D	5
3	23159729	D	5
3	24459983	D	13
3	24460004	D	13
3	32136307	C	15
3	32136855	C	15
3	40233629	D	8
3	40234047	D	8
3	47445498	D	14
3	47445556	D	14
3	57516482	D	13
3	57517387	D	13
4	17958739	D	12
4	17958890	D	12
4	24143676	G	1
4	24143701	G	1
4	25171775	D	11
4	25172733	D	11
4	27796949	C	18
4	27797540	C	18
4	27802612	C	15
4	27802713	C	15
4	27816683	C	6
4	27816693	C	6
4	32969091	B	8
4	32969491	B	8
4	34562724	D	13
4	34563320	D	13
4	35580216	D	7
4	35580325	D	7
4	45201659	B	1
4	45202215	B	1
4	50138893	D	48
4	50139006	D	48
4	50215969	G	16
4	50215995	G	16
4	57031821	D	23
4	57031844	D	23
4	60752709	G	14
4	60752801	G	14
5	2020664	B	7
5	2020684	B	7
5	7181161	G	3
5	7181838	G	3
5	8186062	B	8
5	8186230	B	8
5	8186547	B	8
5	8186659	B	8
5	8199875	C	4
5	8199978	C	4
5	9844827	B	5
5	9844839	B	5
5	11367903	D	3
5	11368194	D	3
5	18502605	G	11
5	18502660	G	11
5	24314864	D	7
5	24316831	D	7
5	48066725	G	3
5	48066730	G	3
5	55906492	G	3
5	55907325	G	3
5	55915825	G	9
5	55916346	G	9
5	55921842	G	10
5	55922728	G	10
5	60874618	D	5
5	60874643	D	5
5	61913847	D	5
5	61913981	D	5
5	62386187	G	7
5	62386205	G	7
5	68088654	D	15
5	68088751	D	15
5	70255459	B	6
5	70255499	B	6
6	1138468	D	2
6	1138492	D	2
6	1201115	G	24
6	1201282	G	24
6	2057827	G	21
6	2057841	G	21
6	2623229	G	19
6	2623432	G	19
6	6211579	D	13
6	6211854	D	13
6	7210288	G	9
6	7211772	G	9
6	8061936	G	21
6	8062304	G	21
6	8062320	G	15
6	8062393	G	15
6	8132047	G	9
6	8132342	G	9
6	8498214	B	7
6	8498227	B	7
6	9207844	B	6
6	9208151	B	6
6	13248762	G	9
6	13249093	G	9
6	14331399	D	17
6	14331810	D	17
6	16739388	G	4
6	16739621	G	4
6	17857703	B	6
6	17857706	B	6
6	31817187	D	11
6	31817674	D	11
6	34951757	B	8
6	34951968	B	8
6	37430998	B	7
6	37431046	B	7
6	37431047	B	8
6	37431050	B	8
6	37431858	B	8
6	37431885	B	8
6	37517969	B	3
6	37517994	B	3
6	37530003	C	1
6	37530088	C	1
6	37531786	B	7
6	37531876	B	7
6	37954515	B	7
6	37954675	B	7
6	38776066	B	7
6	38776731	B	7
6	46097821	B	6
6	46097856	B	6
6	56176404	D	8
6	56176479	D	8
6	56197887	B	8
6	56197888	B	8
6	58114256	D	20
6	58114288	D	20
7	4764271	B	5
7	4765454	B	5
7	11677504	B	5
7	11677572	B	5
7	15235843	B	6
7	15238527	B	6
7	15238552	B	5
7	15238887	B	5
7	15244614	B	6
7	15244700	B	6
7	15326530	D	13
7	15326570	D	13
7	15332593	D	25
7	15332690	D	25
7	15344831	D	22
7	15345412	D	22
7	15357662	D	19
7	15358183	D	19
7	15484866	D	27
7	15485201	D	27
7	15918097	C	26
7	15919013	C	26
7	18565289	B	5
7	18565311	B	5
7	49090493	C	4
7	49090494	C	4
7	52571728	D	12
7	52571740	D	12
7	57414174	D	8
7	57414218	D	8
7	58082204	D	34
7	58088925	D	34
7	63513960	D	22
7	63513975	D	22
7	65292636	D	6
7	65292787	D	6
8	15289284	B	6
8	15289423	B	6
8	18436501	D	53
8	18436525	D	53
8	18668749	D	13
8	18668867	D	13
8	21067316	D	39
8	21068141	D	39
8	22487877	D	41
8	22488352	D	41
8	22868626	D	56
8	22869143	D	56
8	25120963	D	45
8	25121157	D	45
8	25805692	D	43
8	25805736	D	43
8	26301186	D	53
8	26301333	D	53
8	29597416	D	62
8	29597470	D	62
8	30646228	B	5
8	30646515	B	5
8	30715591	D	41
8	30715938	D	41
8	30784104	D	49
8	30785041	D	49
8	31022111	D	47
8	31022372	D	47
8	31025901	D	40
8	31026139	D	40
8	31144984	D	35
8	31145030	D	35
8	37142096	C	1
8	37142156	C	1
8	37396671	G	6
8	37397347	G	6
8	37566316	D	21
8	37566443	D	21
8	37751483	D	44
8	37751496	D	44
8	37835234	D	62
8	37836114	D	62
8	38948360	D	61
8	38948468	D	61
8	39219439	D	60
8	39220137	D	60
8	39419338	D	44
8	39419454	D	44
8	39482440	D	56
8	39482579	D	56
8	41520440	D	18
8	41521075	D	18
8	42849565	D	28
8	42849586	D	28
8	44075418	D	32
8	44075910	D	32
8	44581348	D	31
8	44581371	D	31
8	45302284	D	44
8	45302289	D	44
8	45302327	D	57
8	45302502	D	57
8	46011048	D	55
8	46011177	D	55
8	47594711	D	58
8	47595912	D	58
8	48027372	D	62
8	48027571	D	62
8	48510452	D	59
8	48511102	D	59
8	48826366	D	51
8	48826377	D	51
8	49595074	D	44
8	49595285	D	44
8	49742643	D	44
8	49742703	D	44
8	49756947	D	28
8	49757048	D	28
8	49858205	D	30
8	49858380	D	30
8	49966529	D	45
8	49966574	D	45
8	50117574	G	15
8	50117810	G	15
8	50288904	D	33
8	50288913	D	33
8	50339725	D	54
8	50339738	D	54
8	50960029	D	56
8	50966869	D	56
8	50989974	D	55
8	50990146	D	55
8	50998469	D	52
8	50998714	D	52
8	51066061	D	42
8	51075350	D	42
8	51075473	D	40
8	51075514	D	40
8	51696137	D	50
8	51696143	D	50
8	51764591	D	32
8	51764593	D	32
8	51970532	D	19
8	51971186	D	19
8	52068934	D	26
8	52069004	D	26
8	52119332	D	52
8	52119344	D	52
8	52178278	D	41
8	52178284	D	41
8	52179607	D	29
8	52179661	D	29
8	52181116	D	28
8	52181209	D	28
8	52358665	D	49
8	52358667	D	49
8	52485226	D	63
8	52485370	D	63
8	53278835	D	15
8	53278839	D	15
8	53388251	D	51
8	53388337	D	51
8	54242499	D	5
8	54244067	D	5
8	54285202	D	62
8	54285476	D	62
8	55241852	D	59
8	55241870	D	59
8	55501349	D	46
8	55503293	D	46
8	55777075	D	38
8	55777194	D	38
8	56197899	D	54
8	56198692	D	54
8	56574032	D	57
8	56574053	D	57
8	57054289	D	63
8	57055276	D	63
8	57119956	D	48
8	57120003	D	48
8	57120020	D	49
8	57121259	D	49
8	57511337	D	58
8	57512283	D	58
8	59329787	D	49
8	59329802	D	49
8	59604413	D	49
8	59605316	D	49
8	59605816	D	44
8	59605888	D	44
8	59672737	D	60
8	59672949	D	60
8	59739019	D	59
8	59739029	D	59
8	60293352	D	16
8	60293433	D	16
8	60293587	D	9
8	60294067	D	9
8	60316534	D	23
8	60316559	D	23
8	60352700	D	51
8	60352722	D	51
8	60359485	D	15
8	60359656	D	15
8	60365292	D	12
8	60365420	D	12
8	60365787	D	14
8	60365945	D	14
8	61353905	D	53
8	61354035	D	53
8	61815374	D	59
8	61815468	D	59
8	61818493	D	46
8	61818523	D	46
8	61921140	D	59
8	61921212	D	59
8	62248386	D	62
8	62248406	D	62
8	62404455	D	62
8	62404519	D	62
8	62526199	D	63
8	62526409	D	63
9	1120068	D	38
9	1121918	D	38
9	1146287	D	41
9	1146374	D	41
9	2497121	D	38
9	2497190	D	38
9	7123596	D	16
9	7123632	D	16
9	9680922	D	17
9	9681584	D	17
9	13591817	D	13
9	13591901	D	13
9	19995019	D	6
9	19996514	D	6
9	20057245	D	25
9	20057276	D	25
9	22156622	G	12
9	22156757	G	12
9	22577264	B	10
9	22577995	B	10
9	24234125	G	10
9	24234136	G	10
9	43158350	G	21
9	43158376	G	21
9	43202622	D	25
9	43202623	D	25
9	43216072	D	10
9	43216349	D	10
9	47162949	G	12
9	47162954	G	12
9	51365649	B	7
9	51365798	B	7
9	58501354	B	2
9	58501438	B	2
9	58819786	B	5
9	58820659	B	5
10	1336665	C	8
10	1336965	C	8
10	1340864	C	7
10	1341747	C	7
10	1725816	C	2
10	1725849	C	2
10	4069466	B	5
10	4072248	B	5
10	4176084	B	6
10	4176215	B	6
10	4193964	B	2
10	4193987	B	2
10	4200607	B	3
10	4200893	B	3
10	4205895	B	3
10	4205978	B	3
10	4995889	B	4
10	4996889	B	4
10	5225166	G	5
10	5225209	G	5
10	5978567	C	2
10	5978571	C	2
10	8421001	G	17
10	8421335	G	17
10	10574913	B	8
10	10576506	B	8
10	12833721	D	2
10	12834062	D	2
10	13282004	G	21
10	13282032	G	21
10	13598630	B	5
10	13598887	B	5
10	15465797	D	11
10	15465864	D	11
10	17506166	D	5
10	17506350	D	5
10	17637014	D	9
10	17637873	D	9
10	18286666	D	6
10	18286689	D	6
10	18286708	D	4
10	18286800	D	4
10	21437922	D	25
10	21438339	D	25
10	21824437	D	12
10	21824491	D	12
10	21824661	D	12
10	21825004	D	12
10	28627340	B	5
10	28627403	B	5
10	28660876	B	4
10	28661360	B	4
10	33397914	D	16
10	33398944	D	16
10	33399591	D	21
10	33399914	D	21
10	35453971	D	7
10	35454111	D	7
10	41449660	C	6
10	41449858	C	6
10	50465030	G	5
10	50465195	G	5
10	53489718	B	2
10	53489787	B	2
ExtraContig13430	203	B	1
ExtraContig29613	321	B	1
ExtraContig42240	579	D	8
ExtraContig42240	597	D	8
ExtraContig47946	669	D	58
ExtraContig47946	1320	D	58
ExtraContig49758	306	D	32
ExtraContig49758	308	D	32
ExtraContig5094	445	B	3
ExtraContig5094	515	B	3
super_18	246237	G	10
super_18	246296	G	10
super_20	883918	D	7
super_20	887326	D	7
super_26	398169	D	14
super_26	399240	D	14
super_26	423639	D	36
super_26	423729	D	36
super_32	33632	D	4
super_32	33727	D	4
super_331	10022	D	20
super_331	10124	D	20
super_36	196092	B	9
super_36	196109	B	9
super_40	229468	D	7
super_40	229499	D	7
super_42	65195	D	17
super_42	65358	D	17
super_43	197000	D	33
super_43	197026	D	33
super_43	201838	D	46
super_43	202015	D	46
super_53	141834	D	9
super_53	141849	D	9
super_54	136488	B	6
super_54	136497	B	6
super_60	89134	B	5
super_60	89151	B	5
super_68	87730	D	10
super_68	87750	D	10
super_71	139866	G	7
super_71	139867	G	7
super_72	150435	B	5
super_72	150498	B	5
super_74	32131	D	6
super_74	32186	D	6
super_77	32223	D	9
super_77	32263	D	9

## Sheet: Table9
Table 9: Genome-wide nucleotide diversity across all combinations of sorghum race population
Race combination	Mean Fst	Fst
BicolorDurra	0.012612	0.11449
BicolorGuinea	0.065845	0.18669
BicolorKafir	0.067786	0.16265
CaudatumDurra	0.017184	0.044391
CaudatumGuinea	0.041326	0.080758
CaudatumKafir	0.035514	0.073395
DurraGuinea	0.056823	0.1082
DurraKafir	0.039692	0.082608
GuineaKafir	0.033144	0.077707

## Sheet: Table10
Table 10: Sorghum pangenomic genes having maximum Fst (1= high fst value, 0=low fst value)
Geneid	Chr	GeneStart	GeneEnd	SNPsite	BicolorDurra	GuineaKafir	DurraKafir	DurraGuinea	CaudatumKafir	CaudatumGuinea	CaudatumDurra	BicolorKafir	BicolorGuinea
Sobic.001G173150.v3.1	Chr01	14539699	14545928	14539776	0	0	0	0	0	0	0	1	0
Sobic.001G185700.v3.1	Chr01	15884869	15885467	15885358	0	0	0	0	0	1	0	0	0
Sobic.001G028500.v3.1	Chr01	2241769	2246330	2242515	0	0	0	0	0	1	0	0	1
Sobic.001G028500.v3.1	Chr01	2241769	2246330	2242321	0	0	0	0	0	1	0	0	1
Sobic.001G028500.v3.1	Chr01	2241769	2246330	2242426	0	0	0	0	0	0	0	0	1
Sobic.001G028500.v3.1	Chr01	2241769	2246330	2242579	0	0	0	0	0	1	0	0	1
Sobic.001G114650.v3.1	Chr01	8980193	8980897	8980779	0	0	0	0	0	0	0	1	0
Sobic.001G243500.v3.1	Chr01	25222327	25223374	25223116	1	0	0	0	0	0	0	0	0
Sobic.001G528000.v3.1	Chr01	79192649	79194737	79194083	0	1	0	0	0	1	0	0	1
Sobic.001G521400.v3.1	Chr01	78647192	78649331	78648545	0	0	0	0	0	0	0	0	1
Sobic.001G521400.v3.1	Chr01	78647192	78649331	78648561	0	0	0	0	0	0	0	0	1
Sobic.001G271600.v3.1	Chr01	52499597	52501646	52501612	0	0	0	0	1	0	0	1	0
Sobic.001G105700.v3.1	Chr01	8082652	8095448	8091038	1	0	1	0	0	0	0	0	0
Sobic.001G105700.v3.1	Chr01	8082652	8095448	8088426	0	0	0	0	0	0	0	0	1
Sobic.001G105700.v3.1	Chr01	8082652	8095448	8090345	0	0	0	0	0	0	0	1	0
Sobic.001G272000.v3.1	Chr01	52538490	52538876	52538770	0	0	0	0	0	1	0	0	0
Sobic.001G343766.v3.1	Chr01	63192154	63199252	63196130	1	0	0	0	0	0	1	0	0
Sobic.001G235900.v3.1	Chr01	23788214	23805403	23798131	1	0	0	0	0	0	0	0	1
Sobic.001G235900.v3.1	Chr01	23788214	23805403	23797126	0	0	0	0	0	0	0	1	1
Sobic.001G235900.v3.1	Chr01	23788214	23805403	23788465	0	1	0	0	0	1	0	0	1
Sobic.001G235900.v3.1	Chr01	23788214	23805403	23788591	0	1	0	0	0	0	0	0	1
Sobic.001G235900.v3.1	Chr01	23788214	23805403	23788617	0	1	0	1	0	1	0	0	1
Sobic.001G343100.v3.1	Chr01	63038582	63061406	63059694	0	0	0	0	0	1	0	0	0
Sobic.001G343100.v3.1	Chr01	63038582	63061406	63059486	0	0	0	0	0	0	0	1	0
Sobic.001G213832.v3.1	Chr01	19717696	19729406	19721711	0	0	0	0	0	0	0	1	0
Sobic.001G213832.v3.1	Chr01	19717696	19729406	19721706	0	0	0	0	0	0	0	1	0
Sobic.001G213832.v3.1	Chr01	19717696	19729406	19721209	0	0	0	0	0	0	0	0	1
Sobic.001G150033.v3.1	Chr01	12047376	12059757	12054515	0	0	1	1	1	1	0	1	1
Sobic.001G150033.v3.1	Chr01	12047376	12059757	12054499	0	0	1	1	1	1	0	0	0
Sobic.001G150033.v3.1	Chr01	12047376	12059757	12054466	0	0	0	0	0	0	0	0	1
Sobic.001G150033.v3.1	Chr01	12047376	12059757	12054487	0	0	0	0	1	1	0	0	0
Sobic.001G150033.v3.1	Chr01	12047376	12059757	12054553	0	0	1	0	1	0	0	0	0
Sobic.001G366100.v3.1	Chr01	65469406	65481963	65470266	0	0	0	0	1	0	0	0	0
Sobic.001G155400.v3.1	Chr01	12586392	12592117	12587430	0	1	0	0	0	1	0	0	1
Sobic.001G155400.v3.1	Chr01	12586392	12592117	12587507	0	0	0	0	0	1	0	0	1
Sobic.001G155400.v3.1	Chr01	12586392	12592117	12587432	0	1	0	0	0	1	0	0	1
Sobic.001G155400.v3.1	Chr01	12586392	12592117	12587481	0	1	0	0	0	1	0	0	1
Sobic.001G155400.v3.1	Chr01	12586392	12592117	12587539	0	0	0	1	0	0	0	0	1
Sobic.001G155400.v3.1	Chr01	12586392	12592117	12587443	0	1	0	0	0	1	0	0	1
Sobic.001G038000.v3.1	Chr01	2822265	2827550	2826979	0	1	0	0	0	1	0	0	1
Sobic.001G038000.v3.1	Chr01	2822265	2827550	2826917	0	0	0	1	0	1	0	0	1
Sobic.001G025101.v3.1	Chr01	1966362	1968430	1967896	0	1	0	0	1	0	0	1	0
Sobic.001G025101.v3.1	Chr01	1966362	1968430	1967894	0	0	0	0	1	0	0	1	0
Sobic.001G088100.v3.1	Chr01	6849743	6857801	6856790	1	0	0	0	0	0	0	0	0
Sobic.001G080950.v3.1	Chr01	6254763	6256497	6256430	0	0	0	1	0	0	0	0	0
Sobic.001G299001.v3.1	Chr01	58004357	58006294	58005107	1	0	1	1	0	0	0	0	0
Sobic.001G299001.v3.1	Chr01	58004357	58006294	58005140	0	0	0	0	0	0	0	1	0
Sobic.001G164200.v3.1	Chr01	13570116	13576261	13574626	0	0	0	0	0	0	0	1	0
Sobic.001G164200.v3.1	Chr01	13570116	13576261	13573182	0	0	0	0	0	0	0	0	1
Sobic.001G164200.v3.1	Chr01	13570116	13576261	13573194	0	1	0	0	0	0	0	0	0
Sobic.001G164200.v3.1	Chr01	13570116	13576261	13573203	0	0	0	0	0	0	0	0	1
Sobic.001G164200.v3.1	Chr01	13570116	13576261	13573025	0	0	0	0	0	0	0	0	1
Sobic.001G028400.v3.1	Chr01	2238553	2242355	2241746	0	0	0	0	0	0	0	0	1
Sobic.001G028400.v3.1	Chr01	2238553	2242355	2239994	0	1	0	0	0	1	0	0	1
Sobic.001G028400.v3.1	Chr01	2238553	2242355	2241320	0	0	0	0	0	1	0	0	1
Sobic.001G028400.v3.1	Chr01	2238553	2242355	2240078	0	0	0	0	0	1	0	0	1
Sobic.001G028400.v3.1	Chr01	2238553	2242355	2240314	0	0	0	0	0	0	0	0	1
Sobic.001G028400.v3.1	Chr01	2238553	2242355	2240207	0	1	0	1	0	0	0	0	1
Sobic.001G028400.v3.1	Chr01	2238553	2242355	2240075	0	0	0	1	0	1	0	0	1
Sobic.001G028400.v3.1	Chr01	2238553	2242355	2240183	0	1	0	0	0	0	0	0	1
Sobic.001G028400.v3.1	Chr01	2238553	2242355	2240257	0	0	0	0	0	0	0	0	1
Sobic.001G028400.v3.1	Chr01	2238553	2242355	2240601	0	0	0	0	0	1	0	0	1
Sobic.001G028400.v3.1	Chr01	2238553	2242355	2239959	0	1	0	0	0	0	0	0	1
Sobic.001G028400.v3.1	Chr01	2238553	2242355	2241709	0	0	0	0	0	1	0	0	1
Sobic.001G028400.v3.1	Chr01	2238553	2242355	2242321	0	0	0	0	0	1	0	0	1
Sobic.001G028400.v3.1	Chr01	2238553	2242355	2240616	0	0	0	0	0	0	0	0	1
Sobic.001G028400.v3.1	Chr01	2238553	2242355	2241723	0	0	0	0	0	1	0	0	1
Sobic.001G028400.v3.1	Chr01	2238553	2242355	2240152	0	1	0	0	0	0	0	0	1
Sobic.001G278600.v3.1	Chr01	54305592	54322477	54309231	0	0	0	0	0	0	0	1	1
Sobic.001G521001.v3.1	Chr01	78634137	78637743	78634876	0	1	0	0	0	0	0	1	0
Sobic.001G521001.v3.1	Chr01	78634137	78637743	78634927	0	0	0	0	0	0	0	1	0
Sobic.001G521001.v3.1	Chr01	78634137	78637743	78634372	0	0	0	0	0	0	0	1	1
Sobic.001G065500.v3.1	Chr01	4957719	4964810	4963262	0	1	0	0	1	0	0	1	0
Sobic.001G189300.v3.1	Chr01	16735178	16740816	16737210	0	0	0	0	0	0	0	0	1
Sobic.001G025201.v3.1	Chr01	1968967	1970524	1969298	0	0	0	0	1	0	0	1	0
Sobic.001G537001.v3.1	Chr01	80001415	80005393	80003821	0	0	0	0	0	0	0	1	0
Sobic.001G028700.v3.1	Chr01	2248934	2252167	2252061	0	0	0	0	0	0	0	1	0
Sobic.001G448750.v3.1	Chr01	72608223	72624385	72622021	0	0	0	1	0	1	0	0	1
Sobic.001G448750.v3.1	Chr01	72608223	72624385	72620880	0	1	0	0	0	1	0	0	1
Sobic.001G448750.v3.1	Chr01	72608223	72624385	72622061	0	0	0	0	0	1	0	0	1
Sobic.001G239700.v3.1	Chr01	24625772	24628075	24626948	0	0	0	0	1	0	0	0	0
Sobic.001G185600.v3.1	Chr01	15876732	15881035	15877797	0	0	0	0	1	0	0	0	0
Sobic.001G326900.v3.1	Chr01	61372602	61380996	61379797	0	0	0	0	0	1	0	0	0
Sobic.001G326900.v3.1	Chr01	61372602	61380996	61379892	0	0	0	0	0	0	0	0	1
Sobic.001G326900.v3.1	Chr01	61372602	61380996	61377531	0	0	0	0	0	0	0	0	1
Sobic.001G326900.v3.1	Chr01	61372602	61380996	61375901	0	0	0	0	0	0	0	0	1
Sobic.001G326900.v3.1	Chr01	61372602	61380996	61379798	0	0	0	0	0	1	0	0	0
Sobic.001G326900.v3.1	Chr01	61372602	61380996	61377532	0	0	0	0	0	1	0	0	1
Sobic.001G330775.v3.1	Chr01	61844557	61846055	61845684	0	0	0	0	0	0	0	1	0
Sobic.001G502200.v3.1	Chr01	77089484	77095343	77093661	0	0	0	0	0	0	0	0	1
Sobic.001G276550.v3.1	Chr01	53897162	53903920	53897440	0	0	0	0	1	0	0	0	0
Sobic.001G016800.v3.1	Chr01	1450134	1452644	1450696	0	0	0	0	1	0	0	0	0
Sobic.001G016800.v3.1	Chr01	1450134	1452644	1450718	0	0	0	0	0	0	0	1	0
Sobic.001G058200.v3.1	Chr01	4387966	4393809	4390007	1	0	0	0	0	0	0	1	1
Sobic.001G290700.v3.1	Chr01	56771925	56776200	56772736	0	0	0	0	0	0	0	1	0
Sobic.001G290700.v3.1	Chr01	56771925	56776200	56772731	0	0	0	0	0	0	0	1	0
Sobic.001G206100.v3.1	Chr01	18813072	18826471	18823252	1	0	0	0	0	0	0	1	0
Sobic.001G206100.v3.1	Chr01	18813072	18826471	18823244	1	0	0	0	0	0	0	1	0
Sobic.001G206100.v3.1	Chr01	18813072	18826471	18823297	1	0	0	0	0	0	0	1	0
Sobic.001G206100.v3.1	Chr01	18813072	18826471	18823238	0	0	0	0	0	0	0	1	0
Sobic.001G206100.v3.1	Chr01	18813072	18826471	18823293	0	0	0	0	0	0	0	1	0
Sobic.001G038800.v3.1	Chr01	2900104	2910005	2900547	0	0	0	0	0	1	0	0	1
Sobic.001G038800.v3.1	Chr01	2900104	2910005	2904464	0	0	0	0	0	1	0	0	1
Sobic.001G038800.v3.1	Chr01	2900104	2910005	2900537	0	0	0	0	0	1	0	0	1
Sobic.001G038800.v3.1	Chr01	2900104	2910005	2908139	0	0	0	0	0	1	0	0	1
Sobic.001G123650.v3.1	Chr01	9744397	9746968	9746502	0	0	0	0	1	0	0	0	0
Sobic.001G039600.v3.1	Chr01	2951770	2955625	2951791	0	0	0	0	0	0	0	1	0
Sobic.001G039600.v3.1	Chr01	2951770	2955625	2951785	0	0	0	0	0	0	0	1	0
Sobic.001G116200.v3.1	Chr01	9058223	9063904	9061157	0	0	0	0	1	0	0	0	0
Sobic.001G116200.v3.1	Chr01	9058223	9063904	9059093	0	0	0	0	0	0	0	1	0
Sobic.001G116200.v3.1	Chr01	9058223	9063904	9059200	0	0	0	0	1	0	0	1	0
Sobic.001G116200.v3.1	Chr01	9058223	9063904	9061161	0	0	0	0	1	0	0	1	0
Sobic.001G065800.v3.1	Chr01	5014838	5016799	5016044	0	1	1	0	0	0	0	1	0
Sobic.001G015300.v3.1	Chr01	1352436	1354838	1353165	0	1	1	0	1	0	0	1	0
Sobic.001G091200.v3.1	Chr01	7060226	7060845	7060753	1	0	0	0	0	0	0	0	0
Sobic.001G197400.v3.1	Chr01	17822890	17828000	17824945	0	0	0	0	0	0	0	1	0
Sobic.001G295800.v3.1	Chr01	57469054	57470776	57469302	0	0	1	0	1	0	0	1	0
Sobic.001G086000.v3.1	Chr01	6659857	6663478	6662264	0	0	0	0	0	0	0	1	0
Sobic.001G100200.v3.1	Chr01	7659849	7664017	7662694	0	0	0	0	0	0	0	0	1
Sobic.001G100200.v3.1	Chr01	7659849	7664017	7662204	0	0	0	0	0	0	0	1	0
Sobic.001G100200.v3.1	Chr01	7659849	7664017	7662695	0	0	0	0	0	0	0	0	1
Sobic.001G183200.v3.1	Chr01	15544957	15549670	15548893	0	0	0	0	1	0	1	0	0
Sobic.001G504000.v3.1	Chr01	77235904	77245275	77240923	0	0	0	0	0	0	0	1	0
Sobic.001G504000.v3.1	Chr01	77235904	77245275	77240892	0	0	0	0	0	0	0	1	0
Sobic.001G504000.v3.1	Chr01	77235904	77245275	77240835	0	1	0	0	1	0	0	1	0
Sobic.001G504000.v3.1	Chr01	77235904	77245275	77240833	0	0	0	0	1	0	0	1	0
Sobic.001G308800.v3.1	Chr01	59445704	59451146	59447414	0	0	0	0	1	0	0	0	0
Sobic.001G308800.v3.1	Chr01	59445704	59451146	59446569	0	0	0	0	0	0	0	1	0
Sobic.001G308800.v3.1	Chr01	59445704	59451146	59446564	0	0	0	0	0	0	0	1	0
Sobic.001G141000.v3.1	Chr01	11309868	11310852	11310320	0	0	0	0	0	0	0	1	0
Sobic.001G141000.v3.1	Chr01	11309868	11310852	11310398	0	0	0	0	1	0	0	0	0
Sobic.001G251600.v3.1	Chr01	27167214	27174005	27168916	0	0	0	0	0	0	0	1	0
Sobic.001G251600.v3.1	Chr01	27167214	27174005	27168150	0	0	0	0	0	0	0	1	1
Sobic.001G251600.v3.1	Chr01	27167214	27174005	27168918	0	0	0	0	0	0	0	1	0
Sobic.001G251600.v3.1	Chr01	27167214	27174005	27168825	1	0	0	0	0	0	0	1	1
Sobic.001G251600.v3.1	Chr01	27167214	27174005	27168860	0	0	0	0	0	0	0	1	1
Sobic.001G271900.v3.1	Chr01	52532674	52537767	52534587	0	0	0	0	1	0	0	0	0
Sobic.001G271900.v3.1	Chr01	52532674	52537767	52534591	0	0	0	0	1	1	0	0	0
Sobic.001G271900.v3.1	Chr01	52532674	52537767	52533864	1	0	0	0	0	0	0	1	0
Sobic.001G271900.v3.1	Chr01	52532674	52537767	52534638	0	0	0	0	0	1	0	0	1
Sobic.001G271900.v3.1	Chr01	52532674	52537767	52534214	0	0	0	0	0	0	0	0	1
Sobic.001G271900.v3.1	Chr01	52532674	52537767	52536728	0	0	0	0	0	0	0	1	0
Sobic.001G271900.v3.1	Chr01	52532674	52537767	52534750	0	0	0	0	0	0	0	1	1
Sobic.001G207633.v3.1	Chr01	18992689	18995124	18994632	0	0	0	0	0	0	0	1	0
Sobic.001G207633.v3.1	Chr01	18992689	18995124	18994629	0	0	0	0	0	0	0	1	0
Sobic.001G461900.v3.1	Chr01	73659841	73663183	73662164	0	1	0	0	0	0	0	0	0
Sobic.001G461900.v3.1	Chr01	73659841	73663183	73661349	0	1	0	0	0	1	0	0	0
Sobic.001G461900.v3.1	Chr01	73659841	73663183	73661425	0	1	0	0	0	1	0	0	0
Sobic.001G461900.v3.1	Chr01	73659841	73663183	73661432	0	1	0	0	0	1	0	0	0
Sobic.001G461900.v3.1	Chr01	73659841	73663183	73661491	0	1	0	0	0	1	0	0	0
Sobic.001G105200.v3.1	Chr01	8052239	8060176	8059654	0	0	0	0	0	0	0	1	0
Sobic.001G105200.v3.1	Chr01	8052239	8060176	8059718	0	0	0	0	1	0	0	1	0
Sobic.001G105200.v3.1	Chr01	8052239	8060176	8055044	0	1	0	0	1	0	0	1	0
Sobic.001G105200.v3.1	Chr01	8052239	8060176	8053714	0	0	0	0	1	0	0	1	0
Sobic.001G105200.v3.1	Chr01	8052239	8060176	8053837	0	0	0	0	0	0	0	1	0
Sobic.001G105200.v3.1	Chr01	8052239	8060176	8059668	0	0	0	0	0	0	0	1	0
Sobic.001G105200.v3.1	Chr01	8052239	8060176	8055532	0	0	0	0	0	0	0	1	0
Sobic.001G105200.v3.1	Chr01	8052239	8060176	8053764	0	1	0	0	1	0	0	1	0
Sobic.001G105200.v3.1	Chr01	8052239	8060176	8053791	0	0	0	0	0	0	0	1	0
Sobic.001G105200.v3.1	Chr01	8052239	8060176	8058975	0	0	0	0	0	0	0	1	0
Sobic.001G105200.v3.1	Chr01	8052239	8060176	8055020	0	1	0	0	1	0	0	1	0
Sobic.001G105200.v3.1	Chr01	8052239	8060176	8055661	0	0	0	0	0	0	0	1	0
Sobic.001G105200.v3.1	Chr01	8052239	8060176	8059689	0	0	0	0	0	0	0	1	0
Sobic.001G393300.v3.1	Chr01	67949101	67978699	67962672	0	0	0	0	0	0	1	0	0
Sobic.001G207800.v3.1	Chr01	19036746	19040290	19037818	0	1	0	0	1	0	0	0	0
Sobic.001G207800.v3.1	Chr01	19036746	19040290	19037829	0	1	0	0	1	0	0	0	0
Sobic.001G207800.v3.1	Chr01	19036746	19040290	19037825	0	0	0	0	1	0	0	0	0
Sobic.001G167900.v3.1	Chr01	13971059	13986280	13978719	0	0	0	0	0	0	0	0	1
Sobic.001G510800.v3.1	Chr01	77842672	77845061	77844798	0	1	0	1	0	1	0	0	0
Sobic.001G510800.v3.1	Chr01	77842672	77845061	77844775	0	1	0	0	0	0	0	0	0
Sobic.001G510800.v3.1	Chr01	77842672	77845061	77844819	0	0	0	1	0	0	0	0	0
Sobic.001G510800.v3.1	Chr01	77842672	77845061	77844776	0	1	0	0	0	0	0	0	0
Sobic.001G222700.v3.1	Chr01	21300007	21306449	21300353	0	0	0	1	0	1	0	0	1
Sobic.001G427100.v3.1	Chr01	70635490	70642549	70639918	0	0	0	0	0	0	0	0	1
Sobic.001G282500.v3.1	Chr01	55458822	55462531	55461616	0	0	0	0	0	0	0	1	0
Sobic.001G124400.v3.1	Chr01	9811726	9813087	9812457	0	0	0	0	1	0	0	1	0
Sobic.001G249400.v3.1	Chr01	26901679	26906507	26902740	1	0	0	0	0	0	0	0	0
Sobic.001G018600.v3.1	Chr01	1559059	1560675	1559644	0	1	0	0	0	0	0	0	0
Sobic.001G303750.v3.1	Chr01	58687089	58703034	58700082	0	0	0	0	0	1	0	0	1
Sobic.001G462200.v3.1	Chr01	73670533	73675722	73672267	0	1	0	0	1	0	0	1	0
Sobic.001G346401.v3.1	Chr01	63579029	63580401	63579148	0	0	0	0	0	0	0	1	0
Sobic.001G346401.v3.1	Chr01	63579029	63580401	63579260	0	1	0	0	1	0	0	0	0
Sobic.001G013000.v3.1	Chr01	1221172	1224186	1221674	0	1	0	1	0	0	0	0	1
Sobic.001G041700.v3.1	Chr01	3099655	3112212	3106012	1	0	0	0	0	0	0	0	0
Sobic.001G041700.v3.1	Chr01	3099655	3112212	3105991	1	0	0	0	0	0	0	0	1
Sobic.001G292500.v3.1	Chr01	56926246	56929186	56927097	0	0	0	1	0	1	0	0	1
Sobic.001G205900.v3.1	Chr01	18798763	18802478	18801595	0	0	0	0	1	0	0	0	0
Sobic.001G205900.v3.1	Chr01	18798763	18802478	18801596	0	0	0	0	1	0	0	0	0
Sobic.001G205900.v3.1	Chr01	18798763	18802478	18800279	0	0	0	0	1	0	0	0	0
Sobic.001G205900.v3.1	Chr01	18798763	18802478	18801605	0	0	0	0	1	0	0	0	0
Sobic.001G479900.v3.1	Chr01	75174027	75184125	75179283	0	0	0	0	1	0	0	0	0
Sobic.001G479900.v3.1	Chr01	75174027	75184125	75179349	0	0	0	0	1	0	0	0	0
Sobic.001G352100.v3.1	Chr01	64129472	64137355	64132064	0	0	0	0	0	0	0	0	1
Sobic.001G111150.v3.1	Chr01	8665080	8680087	8672487	0	1	1	0	0	0	0	1	0
Sobic.001G111150.v3.1	Chr01	8665080	8680087	8668663	0	0	0	0	0	0	0	1	0
Sobic.001G390800.v3.1	Chr01	67724716	67732814	67724829	0	1	0	0	0	1	0	0	1
Sobic.001G390800.v3.1	Chr01	67724716	67732814	67729311	0	0	0	0	0	1	0	0	1
Sobic.001G310166.v3.1	Chr01	59666193	59667709	59666895	1	0	0	0	0	0	0	0	0
Sobic.001G310166.v3.1	Chr01	59666193	59667709	59666955	1	0	0	0	0	0	0	0	0
Sobic.001G231700.v3.1	Chr01	22357338	22359470	22357639	0	0	0	0	1	0	0	1	0
Sobic.001G077700.v3.1	Chr01	5950117	5951571	5951325	0	0	0	0	0	0	0	1	0
Sobic.001G077700.v3.1	Chr01	5950117	5951571	5951345	0	0	0	0	0	0	0	1	0
Sobic.001G298800.v3.1	Chr01	57962420	57968817	57963072	0	1	0	1	0	1	0	0	1
Sobic.001G308350.v3.1	Chr01	59386498	59414041	59402664	0	0	1	1	0	0	0	0	0
Sobic.001G271801.v3.1	Chr01	52532710	52535285	52534587	0	0	0	0	1	0	0	0	0
Sobic.001G271801.v3.1	Chr01	52532710	52535285	52534591	0	0	0	0	1	1	0	0	0
Sobic.001G271801.v3.1	Chr01	52532710	52535285	52533864	1	0	0	0	0	0	0	1	0
Sobic.001G271801.v3.1	Chr01	52532710	52535285	52534638	0	0	0	0	0	1	0	0	1
Sobic.001G271801.v3.1	Chr01	52532710	52535285	52534214	0	0	0	0	0	0	0	0	1
Sobic.001G271801.v3.1	Chr01	52532710	52535285	52534750	0	0	0	0	0	0	0	1	1
Sobic.001G515500.v3.1	Chr01	78240467	78242517	78242287	0	0	0	0	0	0	1	0	0
Sobic.001G515500.v3.1	Chr01	78240467	78242517	78242284	0	0	0	0	0	0	1	0	0
Sobic.001G515500.v3.1	Chr01	78240467	78242517	78242290	0	0	0	0	1	0	0	0	0
Sobic.001G515500.v3.1	Chr01	78240467	78242517	78242272	0	0	0	0	1	1	1	0	0
Sobic.001G515500.v3.1	Chr01	78240467	78242517	78242286	0	0	0	0	0	1	1	0	0
Sobic.001G515500.v3.1	Chr01	78240467	78242517	78242275	0	0	0	0	1	1	1	0	0
Sobic.001G515500.v3.1	Chr01	78240467	78242517	78242315	0	0	0	0	1	0	1	0	0
Sobic.001G522050.v3.1	Chr01	78711157	78712264	78711685	0	0	0	0	0	1	0	0	1
Sobic.001G522050.v3.1	Chr01	78711157	78712264	78711733	0	0	0	1	0	1	0	0	1
Sobic.001G522050.v3.1	Chr01	78711157	78712264	78711615	0	0	0	0	1	0	0	1	0
Sobic.001G522050.v3.1	Chr01	78711157	78712264	78711785	0	0	0	1	0	1	0	0	1
Sobic.001G522050.v3.1	Chr01	78711157	78712264	78711632	0	0	0	0	1	0	0	1	0
Sobic.001G438200.v3.1	Chr01	71639848	71641236	71640979	0	0	0	0	1	0	0	0	0
Sobic.001G203700.v3.1	Chr01	18562654	18566508	18566481	0	1	0	0	1	0	0	1	0
Sobic.001G522000.v3.1	Chr01	78708589	78712511	78711685	0	0	0	0	0	1	0	0	1
Sobic.001G522000.v3.1	Chr01	78708589	78712511	78711733	0	0	0	1	0	1	0	0	1
Sobic.001G522000.v3.1	Chr01	78708589	78712511	78711615	0	0	0	0	1	0	0	1	0
Sobic.001G522000.v3.1	Chr01	78708589	78712511	78711785	0	0	0	1	0	1	0	0	1
Sobic.001G522000.v3.1	Chr01	78708589	78712511	78711632	0	0	0	0	1	0	0	1	0
Sobic.001G463800.v3.1	Chr01	73766318	73782185	73767810	0	0	0	0	0	0	0	1	0
Sobic.001G463800.v3.1	Chr01	73766318	73782185	73766332	0	1	0	0	0	0	0	0	0
Sobic.001G463800.v3.1	Chr01	73766318	73782185	73766345	0	1	0	0	0	0	0	0	0
Sobic.001G003300.v3.1	Chr01	290474	298496	293093	0	0	0	1	0	0	0	0	0
Sobic.001G003300.v3.1	Chr01	290474	298496	292897	1	0	0	0	0	0	0	0	0
Sobic.001G445800.v3.1	Chr01	72238513	72244307	72239940	0	0	0	0	1	0	0	1	0
Sobic.001G445800.v3.1	Chr01	72238513	72244307	72239911	0	0	0	0	0	0	0	1	0
Sobic.001G445800.v3.1	Chr01	72238513	72244307	72239942	0	0	0	0	1	0	0	1	0
Sobic.001G445800.v3.1	Chr01	72238513	72244307	72239960	0	0	0	0	1	0	0	1	0
Sobic.001G445800.v3.1	Chr01	72238513	72244307	72239979	0	0	0	0	1	0	0	1	0
Sobic.001G445800.v3.1	Chr01	72238513	72244307	72239930	0	0	0	0	1	0	0	1	0
Sobic.001G445800.v3.1	Chr01	72238513	72244307	72239873	0	0	0	0	0	0	0	1	0
Sobic.001G445800.v3.1	Chr01	72238513	72244307	72239959	0	0	0	0	1	0	0	1	0
Sobic.001G445800.v3.1	Chr01	72238513	72244307	72239857	0	0	0	0	0	0	0	1	0
Sobic.001G445800.v3.1	Chr01	72238513	72244307	72239905	0	0	0	0	0	0	0	1	0
Sobic.001G279601.v3.1	Chr01	54615889	54618736	54617188	0	0	0	0	0	0	0	0	1
Sobic.001G279601.v3.1	Chr01	54615889	54618736	54617246	0	0	0	1	0	0	0	0	1
Sobic.001G279601.v3.1	Chr01	54615889	54618736	54617553	0	0	0	0	0	0	0	0	1
Sobic.001G279601.v3.1	Chr01	54615889	54618736	54617212	0	0	0	0	0	0	0	0	1
Sobic.001G279601.v3.1	Chr01	54615889	54618736	54617287	0	0	0	0	0	0	0	0	1
Sobic.001G279601.v3.1	Chr01	54615889	54618736	54618303	0	1	0	1	1	0	1	0	1
Sobic.001G261432.v3.1	Chr01	34314739	34324229	34323533	0	0	0	0	0	0	0	0	1
Sobic.001G261432.v3.1	Chr01	34314739	34324229	34323563	0	0	0	0	0	0	0	1	0
Sobic.001G458600.v3.1	Chr01	73475605	73480193	73476970	0	0	0	0	1	0	0	0	0
Sobic.001G458600.v3.1	Chr01	73475605	73480193	73477992	0	0	0	0	1	0	0	0	0
Sobic.001G458600.v3.1	Chr01	73475605	73480193	73476954	0	0	0	0	1	0	0	0	0
Sobic.001G458600.v3.1	Chr01	73475605	73480193	73478306	0	0	0	0	0	0	0	0	1
Sobic.001G458600.v3.1	Chr01	73475605	73480193	73477048	0	0	0	0	1	0	0	0	0
Sobic.001G458600.v3.1	Chr01	73475605	73480193	73478267	1	0	0	0	0	0	0	0	1
Sobic.001G458600.v3.1	Chr01	73475605	73480193	73478197	0	0	0	0	1	0	0	0	0
Sobic.001G458600.v3.1	Chr01	73475605	73480193	73477459	0	0	0	0	1	0	0	0	0
Sobic.001G458600.v3.1	Chr01	73475605	73480193	73478036	1	0	0	0	0	0	0	0	0
Sobic.001G458600.v3.1	Chr01	73475605	73480193	73478177	0	0	0	0	1	0	0	0	0
Sobic.001G402300.v3.1	Chr01	68785271	68790307	68787319	0	0	0	0	1	0	0	1	0
Sobic.001G275950.v3.1	Chr01	53627551	53629488	53629009	0	0	0	0	0	0	0	1	0
Sobic.001G275950.v3.1	Chr01	53627551	53629488	53629035	0	1	0	0	1	0	0	1	0
Sobic.001G307100.v3.1	Chr01	59171676	59173164	59172795	0	0	0	0	1	0	0	0	0
Sobic.001G307100.v3.1	Chr01	59171676	59173164	59172848	0	0	0	0	0	0	0	1	0
Sobic.001G307100.v3.1	Chr01	59171676	59173164	59172934	0	0	0	0	1	0	0	1	0
Sobic.001G307100.v3.1	Chr01	59171676	59173164	59172863	0	0	0	0	1	0	0	0	0
Sobic.001G307100.v3.1	Chr01	59171676	59173164	59172921	0	0	0	0	1	0	0	1	0
Sobic.001G307100.v3.1	Chr01	59171676	59173164	59172697	0	0	0	0	0	0	0	1	0
Sobic.001G307100.v3.1	Chr01	59171676	59173164	59172690	0	0	0	0	0	0	0	1	0
Sobic.001G307100.v3.1	Chr01	59171676	59173164	59172822	0	0	0	0	1	0	0	1	0
Sobic.001G307100.v3.1	Chr01	59171676	59173164	59172884	0	0	0	0	1	0	0	1	0
Sobic.001G222900.v3.1	Chr01	21314169	21320655	21314543	0	0	0	0	0	0	0	1	0
Sobic.001G294200.v3.1	Chr01	57222152	57227112	57224856	0	1	1	0	1	0	0	1	0
Sobic.001G294200.v3.1	Chr01	57222152	57227112	57224612	0	1	0	0	1	0	0	1	0
Sobic.001G294200.v3.1	Chr01	57222152	57227112	57224875	0	1	0	0	1	0	0	1	0
Sobic.001G294200.v3.1	Chr01	57222152	57227112	57224863	0	1	1	0	1	0	0	1	0
Sobic.001G066900.v3.1	Chr01	5072701	5076586	5075285	0	1	0	0	0	0	0	1	0
Sobic.001G066900.v3.1	Chr01	5072701	5076586	5075271	0	0	0	0	0	0	0	1	0
Sobic.001G066900.v3.1	Chr01	5072701	5076586	5075600	0	1	0	0	0	0	0	1	0
Sobic.001G066900.v3.1	Chr01	5072701	5076586	5075608	0	0	0	0	1	0	0	1	0
Sobic.001G066900.v3.1	Chr01	5072701	5076586	5074788	0	0	0	0	0	0	0	1	0
Sobic.001G066900.v3.1	Chr01	5072701	5076586	5075586	0	0	0	0	0	0	0	1	0
Sobic.001G258400.v3.1	Chr01	30670246	30671007	30670255	0	0	0	0	0	0	0	0	1
Sobic.001G444900.v3.1	Chr01	72170316	72173427	72172919	0	1	0	0	0	1	0	0	0
Sobic.001G265000.v3.1	Chr01	49735919	49737412	49736405	0	0	0	0	0	0	0	0	1
Sobic.001G112800.v3.1	Chr01	8852240	8854321	8852487	0	0	0	0	0	0	0	1	1
Sobic.001G112800.v3.1	Chr01	8852240	8854321	8852512	0	0	0	0	0	0	0	1	0
Sobic.001G155500.v3.1	Chr01	12592351	12595624	12593228	0	0	0	0	0	0	0	0	1
Sobic.001G255001.v3.1	Chr01	29252515	29259257	29257192	0	0	0	0	0	0	0	1	0
Sobic.001G298100.v3.1	Chr01	57872662	57873561	57872850	0	1	0	0	0	0	0	0	1
Sobic.001G168250.v3.1	Chr01	13990960	14016558	14011894	0	0	0	0	0	0	0	0	1
Sobic.001G067000.v3.1	Chr01	5079569	5084279	5083022	0	0	0	0	1	0	0	1	0
Sobic.001G071400.v3.1	Chr01	5432680	5442351	5439864	0	0	1	1	0	0	0	0	0
Sobic.001G535100.v3.1	Chr01	79848628	79858701	79849723	0	1	0	0	0	1	0	0	0
Sobic.001G038450.v3.1	Chr01	2875946	2878341	2876483	0	0	0	0	0	0	0	1	1
Sobic.002G208400.v3.1	Chr02	59997622	60011293	60005597	0	0	0	0	0	0	0	1	0
Sobic.002G208400.v3.1	Chr02	59997622	60011293	60005620	0	0	0	0	1	0	0	0	0
Sobic.002G002300.v3.1	Chr02	317812	321009	317880	0	0	0	0	1	0	0	1	0
Sobic.002G002300.v3.1	Chr02	317812	321009	317875	0	1	0	0	0	0	0	1	0
Sobic.002G236400.v3.1	Chr02	62714219	62719372	62717719	0	0	0	0	0	0	0	1	0
Sobic.002G218350.v3.1	Chr02	61029768	61030892	61029816	0	0	0	0	0	0	0	1	0
Sobic.002G347900.v3.1	Chr02	71316658	71322006	71318212	0	1	0	1	0	1	0	0	1
Sobic.002G347900.v3.1	Chr02	71316658	71322006	71319923	0	1	0	0	0	1	0	0	1
Sobic.002G347900.v3.1	Chr02	71316658	71322006	71318259	0	0	0	1	0	1	0	0	1
Sobic.002G329500.v3.1	Chr02	69849041	69852154	69850561	0	0	0	0	0	0	0	1	0
Sobic.002G265133.v3.1	Chr02	65026159	65027824	65026479	0	0	0	0	0	0	0	1	0
Sobic.002G265133.v3.1	Chr02	65026159	65027824	65026449	0	1	0	0	1	0	0	1	0
Sobic.002G079100.v3.1	Chr02	8228737	8234625	8229325	0	1	0	0	0	0	0	0	1
Sobic.002G079100.v3.1	Chr02	8228737	8234625	8229336	0	1	0	0	0	0	0	0	0
Sobic.002G237200.v3.1	Chr02	62755613	62784926	62774695	0	0	0	0	0	0	1	0	0
Sobic.002G237200.v3.1	Chr02	62755613	62784926	62772541	0	0	0	0	0	0	1	0	0
Sobic.002G047333.v3.1	Chr02	4440268	4441135	4440838	1	0	0	0	0	0	0	0	1
Sobic.002G040700.v3.1	Chr02	3925319	3930776	3929913	0	1	0	1	0	0	0	0	1
Sobic.002G260700.v3.1	Chr02	64577954	64584960	64583228	0	0	0	0	1	0	0	0	0
Sobic.002G212300.v3.1	Chr02	60469224	60480551	60471135	0	0	0	0	0	0	0	0	1
Sobic.002G283300.v3.1	Chr02	66444448	66454242	66444610	0	0	0	0	0	0	0	1	0
Sobic.002G178601.v3.1	Chr02	55998524	56003805	55999935	0	0	0	0	1	0	0	0	0
Sobic.002G178601.v3.1	Chr02	55998524	56003805	55999202	0	1	0	0	1	0	0	0	0
Sobic.002G391501.v3.1	Chr02	74419541	74425946	74420740	1	0	0	0	0	0	0	0	0
Sobic.002G217200.v3.1	Chr02	60956725	60961722	60961245	0	0	0	0	1	0	0	0	0
Sobic.002G217200.v3.1	Chr02	60956725	60961722	60961273	0	1	0	0	0	0	0	0	0
Sobic.002G143500.v3.1	Chr02	25292347	25348804	25312211	1	0	0	0	0	0	0	0	1
Sobic.002G392800.v3.1	Chr02	74544511	74547051	74546780	0	0	0	0	1	0	0	1	0
Sobic.002G392800.v3.1	Chr02	74544511	74547051	74546212	0	1	0	0	1	0	0	1	0
Sobic.002G332750.v3.1	Chr02	70119548	70128689	70120512	0	1	0	0	0	0	0	0	1
Sobic.002G028500.v3.1	Chr02	2605432	2606220	2605480	0	0	0	0	1	0	0	1	0
Sobic.002G411500.v3.1	Chr02	75976742	75982887	75982303	0	0	0	0	1	0	0	1	0
Sobic.002G316900.v3.1	Chr02	68974692	68980882	68976014	0	0	0	0	0	0	0	0	1
Sobic.002G316900.v3.1	Chr02	68974692	68980882	68975993	0	0	0	0	0	0	0	0	1
Sobic.002G250100.v3.1	Chr02	63719735	63727619	63725713	1	0	0	0	0	0	0	1	0
Sobic.002G250100.v3.1	Chr02	63719735	63727619	63722687	0	0	0	0	0	0	0	1	0
Sobic.002G250100.v3.1	Chr02	63719735	63727619	63722366	0	0	0	0	0	0	0	1	0
Sobic.002G250100.v3.1	Chr02	63719735	63727619	63725687	0	0	0	0	0	0	0	1	0
Sobic.002G250100.v3.1	Chr02	63719735	63727619	63724035	0	0	0	0	0	0	0	1	0
Sobic.002G250100.v3.1	Chr02	63719735	63727619	63723245	0	0	0	0	0	0	0	0	1
Sobic.002G250100.v3.1	Chr02	63719735	63727619	63722192	0	0	0	0	0	0	0	1	0
Sobic.002G250100.v3.1	Chr02	63719735	63727619	63722833	0	0	0	0	0	0	0	1	0
Sobic.002G250100.v3.1	Chr02	63719735	63727619	63725333	0	0	0	0	0	0	0	1	0
Sobic.002G250100.v3.1	Chr02	63719735	63727619	63722343	0	0	0	0	0	0	0	1	0
Sobic.002G250100.v3.1	Chr02	63719735	63727619	63722704	0	0	0	0	0	0	0	1	0
Sobic.002G250100.v3.1	Chr02	63719735	63727619	63722338	0	0	0	0	0	0	0	1	0
Sobic.002G250100.v3.1	Chr02	63719735	63727619	63722374	0	0	0	0	0	0	0	1	0
Sobic.002G250100.v3.1	Chr02	63719735	63727619	63722228	0	0	0	0	0	0	0	1	0
Sobic.002G147900.v3.1	Chr02	37369825	37373993	37372717	0	0	0	0	0	0	1	0	0
Sobic.002G147900.v3.1	Chr02	37369825	37373993	37372753	0	0	0	0	1	0	0	0	0
Sobic.002G181800.v3.1	Chr02	56299329	56304699	56300378	1	0	0	0	0	0	0	0	0
Sobic.002G056000.v3.1	Chr02	5374690	5386770	5376988	1	0	1	0	0	0	0	0	0
Sobic.002G107532.v3.1	Chr02	12983461	12987191	12986817	0	0	0	0	0	0	0	1	0
Sobic.002G263300.v3.1	Chr02	64827066	64830199	64828155	0	0	1	0	0	0	0	0	0
Sobic.002G263300.v3.1	Chr02	64827066	64830199	64828149	0	0	1	0	0	0	1	0	0
Sobic.002G263300.v3.1	Chr02	64827066	64830199	64828539	0	0	0	0	0	0	0	1	0
Sobic.002G314400.v3.1	Chr02	68794825	68809098	68799365	1	0	0	0	0	0	0	0	0
Sobic.002G314400.v3.1	Chr02	68794825	68809098	68798924	0	0	0	0	0	0	0	0	1
Sobic.002G314400.v3.1	Chr02	68794825	68809098	68798921	0	0	0	0	0	0	0	1	0
Sobic.002G033400.v3.1	Chr02	3054274	3059408	3058069	0	0	0	0	0	0	0	1	0
Sobic.002G033400.v3.1	Chr02	3054274	3059408	3058065	0	0	0	0	0	0	0	1	0
Sobic.002G130200.v3.1	Chr02	18481926	18494819	18485972	0	1	0	0	1	0	0	0	1
Sobic.002G104200.v3.1	Chr02	12324179	12326448	12324734	0	0	0	0	1	0	0	1	0
Sobic.002G104200.v3.1	Chr02	12324179	12326448	12324771	0	0	0	0	0	0	0	1	0
Sobic.002G104200.v3.1	Chr02	12324179	12326448	12324789	0	0	0	0	0	0	0	1	0
Sobic.002G104200.v3.1	Chr02	12324179	12326448	12324833	0	0	0	0	0	0	0	1	0
Sobic.002G104200.v3.1	Chr02	12324179	12326448	12324791	0	0	0	0	0	0	0	1	0
Sobic.002G323200.v3.1	Chr02	69443380	69445780	69445528	0	1	0	0	0	1	0	0	1
Sobic.002G056100.v3.1	Chr02	5388172	5391418	5388386	0	0	0	0	1	0	0	0	0
Sobic.002G034900.v3.1	Chr02	3265791	3268589	3267120	1	0	0	0	0	0	1	0	0
Sobic.002G423500.v3.1	Chr02	77077923	77083703	77079426	0	1	0	0	0	1	0	0	1
Sobic.002G384500.v3.1	Chr02	73970011	73971388	73971202	0	0	0	0	0	0	0	0	1
Sobic.002G384500.v3.1	Chr02	73970011	73971388	73971157	0	0	0	0	0	0	0	0	1
Sobic.002G384500.v3.1	Chr02	73970011	73971388	73971207	0	0	0	0	0	0	0	0	1
Sobic.002G384500.v3.1	Chr02	73970011	73971388	73971159	0	0	0	0	0	0	0	0	1
Sobic.002G252400.v3.1	Chr02	63882716	63900788	63890344	0	1	0	0	0	0	0	1	0
Sobic.002G252400.v3.1	Chr02	63882716	63900788	63890301	0	1	0	0	0	0	0	1	0
Sobic.002G252400.v3.1	Chr02	63882716	63900788	63890324	0	1	0	0	0	0	0	1	0
Sobic.002G252400.v3.1	Chr02	63882716	63900788	63882942	0	0	0	0	1	0	0	1	0
Sobic.002G252400.v3.1	Chr02	63882716	63900788	63882993	0	0	0	0	1	0	0	1	0
Sobic.002G132600.v3.1	Chr02	18920381	18947650	18926248	0	0	0	0	0	0	0	1	1
Sobic.002G083266.v3.1	Chr02	8902830	8908459	8907967	0	0	0	0	1	0	0	0	0
Sobic.002G083266.v3.1	Chr02	8902830	8908459	8907964	0	1	0	0	1	0	0	0	0
Sobic.002G391600.v3.1	Chr02	74430806	74439337	74435908	0	1	0	0	1	0	0	1	0
Sobic.002G391600.v3.1	Chr02	74430806	74439337	74435885	0	0	0	0	1	0	0	1	0
Sobic.002G391600.v3.1	Chr02	74430806	74439337	74435849	0	0	1	0	1	0	0	1	0
Sobic.002G391600.v3.1	Chr02	74430806	74439337	74435878	0	1	1	0	1	0	0	1	0
Sobic.002G328300.v3.1	Chr02	69777273	69781238	69778444	0	0	0	0	0	1	0	0	1
Sobic.002G328300.v3.1	Chr02	69777273	69781238	69778426	0	0	0	0	0	1	0	0	1
Sobic.002G328300.v3.1	Chr02	69777273	69781238	69778422	0	0	0	0	0	1	0	0	1
Sobic.002G061600.v3.1	Chr02	5911574	5930293	5924263	1	0	0	0	0	0	0	1	1
Sobic.002G393000.v3.1	Chr02	74586263	74591019	74590920	0	0	0	0	0	0	0	1	0
Sobic.002G334500.v3.1	Chr02	70283718	70288511	70285600	0	0	0	0	0	0	0	1	0
Sobic.002G334500.v3.1	Chr02	70283718	70288511	70285587	0	0	0	0	0	0	0	1	0
Sobic.002G358800.v3.1	Chr02	72111715	72117268	72116412	0	0	0	0	1	0	0	1	0
Sobic.002G392600.v3.1	Chr02	74529918	74537383	74535690	0	1	1	0	0	0	0	0	0
Sobic.002G392600.v3.1	Chr02	74529918	74537383	74536263	0	1	0	0	0	0	0	0	0
Sobic.002G392600.v3.1	Chr02	74529918	74537383	74536258	0	0	0	0	1	0	0	0	0
Sobic.002G392600.v3.1	Chr02	74529918	74537383	74536197	0	0	0	0	0	1	0	0	0
Sobic.002G392600.v3.1	Chr02	74529918	74537383	74536767	0	1	0	0	0	0	0	0	1
Sobic.002G392600.v3.1	Chr02	74529918	74537383	74537095	0	0	0	0	1	0	0	0	0
Sobic.002G002200.v3.1	Chr02	314164	318491	317880	0	0	0	0	1	0	0	1	0
Sobic.002G002200.v3.1	Chr02	314164	318491	317875	0	1	0	0	0	0	0	1	0
Sobic.002G141900.v3.1	Chr02	23104498	23156546	23129756	0	0	0	0	0	0	0	1	0
Sobic.002G141900.v3.1	Chr02	23104498	23156546	23134359	0	0	0	0	0	0	0	1	0
Sobic.002G071500.v3.1	Chr02	7224053	7241168	7230253	1	0	0	1	0	0	0	0	0
Sobic.002G229600.v3.1	Chr02	62072824	62078957	62074231	0	0	0	1	0	0	0	0	1
Sobic.002G229650.v3.1	Chr02	62073465	62079297	62074231	0	0	0	1	0	0	0	0	1
Sobic.002G133700.v3.1	Chr02	19737420	19757437	19754586	0	0	0	0	0	0	0	1	0
Sobic.002G115075.v3.1	Chr02	14133623	14135593	14133800	0	0	0	0	0	0	0	1	0
Sobic.002G028400.v3.1	Chr02	2601814	2605391	2602861	0	0	0	0	1	0	0	1	0
Sobic.002G252500.v3.1	Chr02	63909138	63914491	63913079	1	0	0	0	0	0	0	0	0
Sobic.002G220600.v3.1	Chr02	61218206	61224916	61222890	0	0	0	0	0	0	0	0	1
Sobic.002G178000.v3.1	Chr02	55825076	55837796	55826338	0	0	0	0	0	0	0	1	0
Sobic.002G178000.v3.1	Chr02	55825076	55837796	55826246	0	0	0	0	0	0	0	1	0
Sobic.002G178000.v3.1	Chr02	55825076	55837796	55826364	0	0	0	0	0	0	0	1	1
Sobic.002G128101.v3.1	Chr02	17693791	17701027	17700506	0	0	0	0	0	1	0	0	0
Sobic.002G128101.v3.1	Chr02	17693791	17701027	17700425	0	0	0	0	1	1	0	0	0
Sobic.002G068600.v3.1	Chr02	6796450	6812448	6803291	0	0	1	0	0	0	0	1	0
Sobic.002G279000.v3.1	Chr02	66085580	66089164	66087157	0	0	0	0	0	0	0	0	1
Sobic.002G279000.v3.1	Chr02	66085580	66089164	66087187	0	1	0	0	0	0	0	0	1
Sobic.002G279000.v3.1	Chr02	66085580	66089164	66087243	0	0	0	0	0	0	0	0	1
Sobic.002G108600.v3.1	Chr02	13176399	13178380	13178046	0	0	0	0	0	0	0	1	0
Sobic.002G108600.v3.1	Chr02	13176399	13178380	13178053	0	0	0	0	0	0	0	1	0
Sobic.002G108600.v3.1	Chr02	13176399	13178380	13178057	0	0	0	0	0	0	0	1	0
Sobic.002G108600.v3.1	Chr02	13176399	13178380	13178360	0	0	0	0	1	0	0	1	0
Sobic.002G245900.v3.1	Chr02	63422139	63423455	63422657	0	0	0	0	0	0	0	1	0
Sobic.002G245900.v3.1	Chr02	63422139	63423455	63422690	0	0	0	0	0	0	0	1	0
Sobic.002G245900.v3.1	Chr02	63422139	63423455	63422704	0	0	0	0	0	0	0	1	0
Sobic.002G245900.v3.1	Chr02	63422139	63423455	63422754	0	0	1	0	0	0	0	1	0
Sobic.002G245900.v3.1	Chr02	63422139	63423455	63422702	0	0	0	0	0	0	0	1	0
Sobic.002G245900.v3.1	Chr02	63422139	63423455	63422748	0	0	1	0	0	0	0	1	0
Sobic.002G245900.v3.1	Chr02	63422139	63423455	63422740	0	0	0	0	0	0	0	1	0
Sobic.002G100950.v3.1	Chr02	11335791	11338120	11336176	0	0	0	0	0	1	0	0	0
Sobic.002G053600.v3.1	Chr02	5088853	5093546	5091434	1	0	0	0	0	0	0	0	0
Sobic.002G246000.v3.1	Chr02	63439823	63445302	63443372	0	0	0	0	0	0	0	1	0
Sobic.002G085200.v3.1	Chr02	9051077	9053857	9053694	0	0	0	0	0	0	0	0	1
Sobic.002G085200.v3.1	Chr02	9051077	9053857	9053709	0	0	0	0	0	0	0	0	1
Sobic.002G327700.v3.1	Chr02	69720169	69726258	69721710	0	0	0	0	0	0	0	1	0
Sobic.002G327700.v3.1	Chr02	69720169	69726258	69725777	0	0	0	0	0	0	0	1	0
Sobic.002G327700.v3.1	Chr02	69720169	69726258	69725758	0	0	0	0	0	0	0	1	0
Sobic.002G035900.v3.1	Chr02	3384168	3387992	3385826	0	1	0	0	0	1	0	0	0
Sobic.002G163950.v3.1	Chr02	50746639	50765354	50761217	0	0	0	0	0	0	0	1	0
Sobic.002G163950.v3.1	Chr02	50746639	50765354	50754551	1	0	0	0	0	0	0	0	1
Sobic.002G163950.v3.1	Chr02	50746639	50765354	50751503	0	0	0	0	0	0	0	0	1
Sobic.002G369000.v3.1	Chr02	72843029	72847350	72846491	0	0	0	0	0	0	0	1	1
Sobic.002G198300.v3.1	Chr02	58753695	58768371	58758612	0	0	0	0	0	0	0	0	1
Sobic.002G198300.v3.1	Chr02	58753695	58768371	58758614	0	0	0	0	0	0	0	0	1
Sobic.002G069601.v3.1	Chr02	6954797	6958122	6956598	0	0	0	0	0	0	0	0	1
Sobic.002G069601.v3.1	Chr02	6954797	6958122	6956506	0	0	0	0	0	0	0	0	1
Sobic.002G069601.v3.1	Chr02	6954797	6958122	6957543	1	0	0	0	0	0	0	0	1
Sobic.002G069601.v3.1	Chr02	6954797	6958122	6957604	0	0	0	0	0	0	0	0	1
Sobic.002G206500.v3.1	Chr02	59805269	59810812	59808049	0	0	1	0	1	0	0	1	0
Sobic.002G206500.v3.1	Chr02	59805269	59810812	59808370	0	1	1	0	1	0	0	1	0
Sobic.002G206500.v3.1	Chr02	59805269	59810812	59807083	0	0	0	0	1	0	0	1	0
Sobic.002G206500.v3.1	Chr02	59805269	59810812	59808657	0	1	0	0	1	0	0	0	0
Sobic.002G206500.v3.1	Chr02	59805269	59810812	59807095	0	0	0	0	1	0	0	0	0
Sobic.002G206500.v3.1	Chr02	59805269	59810812	59808664	0	1	0	0	1	0	0	0	0
Sobic.002G206500.v3.1	Chr02	59805269	59810812	59807012	0	0	0	0	1	0	0	1	0
Sobic.002G206500.v3.1	Chr02	59805269	59810812	59808058	0	0	1	0	1	0	0	1	0
Sobic.002G206500.v3.1	Chr02	59805269	59810812	59807112	0	0	0	0	1	0	0	1	0
Sobic.002G206500.v3.1	Chr02	59805269	59810812	59808441	0	0	0	0	1	0	0	1	0
Sobic.002G206500.v3.1	Chr02	59805269	59810812	59808380	0	1	1	0	1	0	0	1	0
Sobic.002G206500.v3.1	Chr02	59805269	59810812	59806133	0	0	1	0	0	0	0	0	0
Sobic.002G206500.v3.1	Chr02	59805269	59810812	59808383	0	0	1	0	1	0	0	1	0
Sobic.002G206500.v3.1	Chr02	59805269	59810812	59809935	0	0	1	0	1	0	0	1	0
Sobic.002G206500.v3.1	Chr02	59805269	59810812	59808434	0	0	0	0	1	0	0	0	0
Sobic.002G206500.v3.1	Chr02	59805269	59810812	59809921	0	0	0	0	1	0	0	1	0
Sobic.002G206500.v3.1	Chr02	59805269	59810812	59807067	0	0	0	0	1	0	0	0	0
Sobic.002G206500.v3.1	Chr02	59805269	59810812	59808145	0	0	1	0	0	0	0	0	0
Sobic.002G206500.v3.1	Chr02	59805269	59810812	59809740	0	0	0	0	1	0	0	1	0
Sobic.002G206500.v3.1	Chr02	59805269	59810812	59808712	0	1	0	0	0	0	0	0	0
Sobic.002G206500.v3.1	Chr02	59805269	59810812	59809387	0	0	0	0	0	0	0	1	0
Sobic.002G140800.v3.1	Chr02	22618808	22651839	22633656	0	0	0	0	0	0	0	1	0
Sobic.002G140800.v3.1	Chr02	22618808	22651839	22633827	0	0	0	0	0	0	0	1	0
Sobic.002G140800.v3.1	Chr02	22618808	22651839	22632307	0	0	0	0	0	0	0	0	1
Sobic.002G140800.v3.1	Chr02	22618808	22651839	22633791	0	0	0	0	0	0	0	1	0
Sobic.002G140800.v3.1	Chr02	22618808	22651839	22634109	0	0	0	0	0	0	0	1	0
Sobic.002G229700.v3.1	Chr02	62093264	62097477	62094870	0	0	0	0	0	0	0	1	0
Sobic.002G144275.v3.1	Chr02	26269343	26301753	26287145	0	0	0	0	0	0	0	1	0
Sobic.002G144275.v3.1	Chr02	26269343	26301753	26286482	0	0	0	0	0	0	0	1	1
Sobic.002G144275.v3.1	Chr02	26269343	26301753	26286155	0	0	0	0	0	0	0	1	0
Sobic.002G144275.v3.1	Chr02	26269343	26301753	26287131	0	1	0	0	1	0	0	1	0
Sobic.002G144275.v3.1	Chr02	26269343	26301753	26286174	0	0	0	0	0	0	0	1	0
Sobic.002G144275.v3.1	Chr02	26269343	26301753	26287143	0	0	0	0	0	0	0	1	0
Sobic.002G377600.v3.1	Chr02	73437257	73440299	73439460	0	0	0	0	0	0	1	0	0
Sobic.002G240700.v3.1	Chr02	63057100	63070344	63059557	0	0	0	0	0	0	0	0	1
Sobic.002G240700.v3.1	Chr02	63057100	63070344	63068506	0	0	0	0	0	0	0	1	0
Sobic.002G062600.v3.1	Chr02	6043453	6049201	6044206	0	0	0	0	0	0	0	1	0
Sobic.002G240300.v3.1	Chr02	63019851	63026787	63024591	0	0	0	0	0	0	0	1	0
Sobic.002G018000.v3.1	Chr02	1614065	1617264	1616261	0	1	0	0	1	0	0	1	0
Sobic.002G327900.v3.1	Chr02	69745886	69752061	69748794	0	0	0	0	0	0	0	1	0
Sobic.002G327900.v3.1	Chr02	69745886	69752061	69751490	0	0	0	0	0	0	1	0	0
Sobic.002G327900.v3.1	Chr02	69745886	69752061	69748507	0	0	0	0	0	0	0	1	0
Sobic.002G327900.v3.1	Chr02	69745886	69752061	69751462	0	0	1	0	0	0	1	0	0
Sobic.002G154750.v3.1	Chr02	46908861	46909787	46909740	0	0	0	0	1	0	0	0	0
Sobic.003G027000.v3.1	Chr03	2350633	2360561	2353931	0	0	0	0	0	0	0	1	0
Sobic.003G087400.v3.1	Chr03	7565563	7575346	7566704	0	0	0	0	0	0	0	1	0
Sobic.003G087400.v3.1	Chr03	7565563	7575346	7566703	0	0	0	0	0	0	0	1	0
Sobic.003G087400.v3.1	Chr03	7565563	7575346	7568976	0	0	0	0	0	0	0	1	0
Sobic.003G214600.v3.1	Chr03	54868837	54884254	54878597	0	0	0	0	0	0	0	1	0
Sobic.003G214600.v3.1	Chr03	54868837	54884254	54881022	0	0	0	0	0	0	0	1	0
Sobic.003G214600.v3.1	Chr03	54868837	54884254	54878649	1	0	0	0	0	0	0	1	0
Sobic.003G214600.v3.1	Chr03	54868837	54884254	54878683	0	0	0	0	0	0	0	1	1
Sobic.003G205200.v3.1	Chr03	53505136	53549677	53510457	0	0	0	0	0	0	0	1	1
Sobic.003G205200.v3.1	Chr03	53505136	53549677	53510353	0	0	0	0	0	0	0	1	1
Sobic.003G205200.v3.1	Chr03	53505136	53549677	53511003	0	0	0	0	0	0	0	1	0
Sobic.003G181201.v3.1	Chr03	47563072	47564489	47564322	1	0	0	0	0	0	0	0	0
Sobic.003G116700.v3.1	Chr03	10525457	10529659	10528120	0	1	0	0	0	1	0	0	1
Sobic.003G116700.v3.1	Chr03	10525457	10529659	10528093	0	1	0	0	0	0	0	0	1
Sobic.003G200900.v3.1	Chr03	52915128	52915492	52915469	0	0	0	0	0	0	0	1	0
Sobic.003G240300.v3.1	Chr03	57943620	57945799	57945255	0	0	1	0	1	0	0	1	0
Sobic.003G240300.v3.1	Chr03	57943620	57945799	57945272	0	0	1	0	1	0	0	1	0
Sobic.003G240300.v3.1	Chr03	57943620	57945799	57944469	0	1	0	0	1	0	0	1	0
Sobic.003G149000.v3.1	Chr03	15675304	15680861	15676263	0	0	1	0	0	0	0	0	0
Sobic.003G176375.v3.1	Chr03	44934613	44938437	44936216	0	0	0	0	0	0	0	1	0
Sobic.003G376000.v3.1	Chr03	69059581	69065077	69064645	0	0	0	0	0	0	0	0	1
Sobic.003G078300.v3.1	Chr03	6730414	6736549	6730669	0	0	1	0	0	0	0	0	0
Sobic.003G078300.v3.1	Chr03	6730414	6736549	6730697	0	0	0	0	1	0	0	0	0
Sobic.003G078300.v3.1	Chr03	6730414	6736549	6732107	0	0	1	0	0	0	0	1	0
Sobic.003G078300.v3.1	Chr03	6730414	6736549	6732110	0	0	0	0	0	0	0	1	0
Sobic.003G078300.v3.1	Chr03	6730414	6736549	6732094	0	0	1	0	1	0	0	1	0
Sobic.003G078300.v3.1	Chr03	6730414	6736549	6732111	0	0	0	0	0	0	0	1	0
Sobic.003G244000.v3.1	Chr03	58321655	58326267	58325996	0	0	0	0	0	0	0	1	0
Sobic.003G238300.v3.1	Chr03	57784260	57789389	57788192	0	0	0	0	0	0	0	1	0
Sobic.003G238300.v3.1	Chr03	57784260	57789389	57787792	0	0	0	0	0	0	1	0	0
Sobic.003G083800.v3.1	Chr03	7202214	7203743	7203028	1	0	0	0	0	0	0	1	0
Sobic.003G147600.v3.1	Chr03	15348427	15355092	15350347	0	1	0	0	0	0	0	1	0
Sobic.003G147600.v3.1	Chr03	15348427	15355092	15352868	0	0	0	0	1	0	0	1	0
Sobic.003G147600.v3.1	Chr03	15348427	15355092	15353402	0	0	0	0	1	0	0	1	0
Sobic.003G147600.v3.1	Chr03	15348427	15355092	15352887	0	0	0	0	0	0	0	1	0
Sobic.003G147600.v3.1	Chr03	15348427	15355092	15350365	0	1	0	0	0	0	0	1	0
Sobic.003G147600.v3.1	Chr03	15348427	15355092	15352844	0	0	0	0	1	0	0	1	0
Sobic.003G147600.v3.1	Chr03	15348427	15355092	15350369	0	1	0	0	0	0	0	1	0
Sobic.003G147600.v3.1	Chr03	15348427	15355092	15350588	0	1	0	0	0	0	0	1	0
Sobic.003G147600.v3.1	Chr03	15348427	15355092	15352871	0	0	0	0	0	0	0	1	0
Sobic.003G147600.v3.1	Chr03	15348427	15355092	15350284	0	1	0	0	0	0	0	1	0
Sobic.003G147600.v3.1	Chr03	15348427	15355092	15350314	0	1	1	0	0	0	0	1	0
Sobic.003G147600.v3.1	Chr03	15348427	15355092	15350312	0	1	0	0	0	0	0	1	0
Sobic.003G147600.v3.1	Chr03	15348427	15355092	15350364	0	1	0	0	0	0	0	1	0
Sobic.003G095500.v3.1	Chr03	8369348	8379584	8375487	0	0	0	0	0	0	0	0	1
Sobic.003G344050.v3.1	Chr03	66550278	66551322	66550810	0	1	0	0	0	0	0	0	1
Sobic.003G317300.v3.1	Chr03	64501889	64505748	64502484	0	0	0	0	1	0	0	0	0
Sobic.003G317300.v3.1	Chr03	64501889	64505748	64502537	0	0	0	0	1	0	0	0	0
Sobic.003G087000.v3.1	Chr03	7543557	7549750	7547069	0	1	0	0	0	1	0	0	1
Sobic.003G087000.v3.1	Chr03	7543557	7549750	7547022	0	0	0	0	0	1	0	0	1
Sobic.003G087000.v3.1	Chr03	7543557	7549750	7545496	0	0	0	0	0	1	0	0	1
Sobic.003G087000.v3.1	Chr03	7543557	7549750	7547097	0	1	0	0	0	0	0	0	1
Sobic.003G087000.v3.1	Chr03	7543557	7549750	7545761	0	0	0	0	0	0	0	0	1
Sobic.003G087000.v3.1	Chr03	7543557	7549750	7545749	0	1	0	0	0	1	0	0	1
Sobic.003G087000.v3.1	Chr03	7543557	7549750	7545597	0	0	0	0	0	1	0	0	1
Sobic.003G087000.v3.1	Chr03	7543557	7549750	7545676	0	1	0	0	0	1	0	0	1
Sobic.003G087000.v3.1	Chr03	7543557	7549750	7545671	0	1	0	0	0	1	0	0	1
Sobic.003G087000.v3.1	Chr03	7543557	7549750	7545694	0	1	0	0	0	0	0	0	1
Sobic.003G087000.v3.1	Chr03	7543557	7549750	7545632	0	1	0	0	0	1	0	0	1
Sobic.003G087000.v3.1	Chr03	7543557	7549750	7545748	0	1	0	0	0	1	0	0	1
Sobic.003G087000.v3.1	Chr03	7543557	7549750	7545599	0	0	0	0	0	1	0	0	1
Sobic.003G087000.v3.1	Chr03	7543557	7549750	7545724	0	1	0	0	0	1	0	0	1
Sobic.003G087000.v3.1	Chr03	7543557	7549750	7545821	0	1	0	0	0	1	0	0	1
Sobic.003G087000.v3.1	Chr03	7543557	7549750	7547005	0	0	0	0	0	1	0	0	1
Sobic.003G087000.v3.1	Chr03	7543557	7549750	7547055	0	0	0	0	0	0	0	0	1
Sobic.003G087000.v3.1	Chr03	7543557	7549750	7545786	0	1	0	0	0	1	0	0	1
Sobic.003G173400.v3.1	Chr03	38767449	38813112	38808517	0	0	0	0	1	0	0	0	0
Sobic.003G244850.v3.1	Chr03	58418977	58420698	58419855	1	0	0	0	0	0	0	1	1
Sobic.003G244850.v3.1	Chr03	58418977	58420698	58420013	0	0	0	0	0	0	0	1	0
Sobic.003G244850.v3.1	Chr03	58418977	58420698	58420043	0	0	0	0	0	0	0	1	0
Sobic.003G068700.v3.1	Chr03	5809983	5814702	5811360	0	0	0	0	0	0	0	1	0
Sobic.003G068700.v3.1	Chr03	5809983	5814702	5811437	0	0	0	0	0	0	0	1	1
Sobic.003G068700.v3.1	Chr03	5809983	5814702	5811546	0	0	0	0	0	0	0	1	1
Sobic.003G068700.v3.1	Chr03	5809983	5814702	5811535	0	0	0	0	0	0	0	1	1
Sobic.003G169400.v3.1	Chr03	28856343	28861779	28861731	0	0	0	0	0	0	0	0	1
Sobic.003G169400.v3.1	Chr03	28856343	28861779	28861733	0	0	0	0	0	0	0	1	0
Sobic.003G368700.v3.1	Chr03	68434759	68438336	68437838	0	0	0	0	0	1	0	0	1
Sobic.003G368700.v3.1	Chr03	68434759	68438336	68436477	0	0	0	0	0	1	0	0	1
Sobic.003G368700.v3.1	Chr03	68434759	68438336	68437840	0	0	0	0	0	1	0	0	1
Sobic.003G368700.v3.1	Chr03	68434759	68438336	68436478	0	0	0	1	0	1	0	0	1
Sobic.003G204750.v3.1	Chr03	53467868	53473076	53471012	0	0	0	0	0	0	0	1	0
Sobic.003G199101.v3.1	Chr03	52574271	52595240	52585192	0	0	0	0	0	0	0	1	0
Sobic.003G199101.v3.1	Chr03	52574271	52595240	52582049	0	0	0	0	0	0	0	1	1
Sobic.003G238700.v3.1	Chr03	57810457	57817819	57815752	0	0	0	0	0	0	0	1	0
Sobic.003G238700.v3.1	Chr03	57810457	57817819	57815750	0	0	0	0	0	0	0	1	0
Sobic.003G195000.v3.1	Chr03	51896829	51903435	51897629	0	0	0	0	0	0	0	1	0
Sobic.003G195000.v3.1	Chr03	51896829	51903435	51897631	0	0	0	0	0	0	0	1	0
Sobic.003G195000.v3.1	Chr03	51896829	51903435	51903297	0	0	0	0	0	0	0	1	0
Sobic.003G291700.v3.1	Chr03	62426982	62430664	62428059	1	0	0	0	0	0	0	1	0
Sobic.003G377000.v3.1	Chr03	69135136	69140843	69138404	0	1	0	0	0	0	0	0	1
Sobic.003G198016.v3.1	Chr03	52384516	52391696	52386065	0	0	0	0	0	0	0	1	0
Sobic.003G198000.v3.1	Chr03	52385643	52387868	52386065	0	0	0	0	0	0	0	1	0
Sobic.003G389400.v3.1	Chr03	70075527	70082239	70079583	0	0	0	0	0	0	0	0	1
Sobic.003G389400.v3.1	Chr03	70075527	70082239	70076885	0	0	0	0	0	0	0	1	0
Sobic.003G386500.v3.1	Chr03	69867117	69873962	69867409	0	1	0	1	0	0	0	0	0
Sobic.003G386500.v3.1	Chr03	69867117	69873962	69868699	0	1	0	1	0	1	0	0	0
Sobic.003G386500.v3.1	Chr03	69867117	69873962	69868889	0	0	0	0	0	1	0	0	0
Sobic.003G386500.v3.1	Chr03	69867117	69873962	69868671	0	0	0	1	0	1	0	0	0
Sobic.003G386500.v3.1	Chr03	69867117	69873962	69868701	0	1	0	0	0	1	0	0	0
Sobic.003G386500.v3.1	Chr03	69867117	69873962	69867425	0	1	0	1	0	0	0	0	0
Sobic.003G386500.v3.1	Chr03	69867117	69873962	69868595	0	0	0	0	0	1	0	0	0
Sobic.003G386500.v3.1	Chr03	69867117	69873962	69869194	0	0	0	1	0	1	0	0	0
Sobic.003G386500.v3.1	Chr03	69867117	69873962	69868633	0	0	0	0	0	1	0	0	0
Sobic.003G386500.v3.1	Chr03	69867117	69873962	69867513	0	0	0	1	0	1	0	0	0
Sobic.003G386500.v3.1	Chr03	69867117	69873962	69868700	0	1	0	1	0	1	0	0	0
Sobic.003G386500.v3.1	Chr03	69867117	69873962	69869201	0	0	0	0	0	1	0	0	0
Sobic.003G386500.v3.1	Chr03	69867117	69873962	69867611	0	0	0	0	0	1	0	0	0
Sobic.003G386500.v3.1	Chr03	69867117	69873962	69867239	0	1	0	0	0	1	0	0	0
Sobic.003G386500.v3.1	Chr03	69867117	69873962	69868601	0	0	0	0	0	1	0	0	0
Sobic.003G424400.v3.1	Chr03	72848732	72852255	72851449	0	1	0	0	1	0	0	1	0
Sobic.003G424400.v3.1	Chr03	72848732	72852255	72850764	0	1	0	0	0	0	0	1	0
Sobic.003G424400.v3.1	Chr03	72848732	72852255	72850768	0	0	0	0	0	0	0	1	0
Sobic.003G424400.v3.1	Chr03	72848732	72852255	72850794	0	0	0	0	0	0	0	1	0
Sobic.003G424400.v3.1	Chr03	72848732	72852255	72851458	0	0	0	0	1	0	0	1	0
Sobic.003G424400.v3.1	Chr03	72848732	72852255	72850795	0	0	0	0	0	0	0	1	0
Sobic.003G424400.v3.1	Chr03	72848732	72852255	72850765	0	1	0	0	0	0	0	1	0
Sobic.003G225200.v3.1	Chr03	56120809	56126363	56121730	0	0	0	0	0	0	0	0	1
Sobic.003G225200.v3.1	Chr03	56120809	56126363	56121709	0	0	0	0	0	0	0	0	1
Sobic.003G351300.v3.1	Chr03	67065096	67074159	67066513	0	1	0	1	0	0	0	0	0
Sobic.003G351300.v3.1	Chr03	67065096	67074159	67066462	1	0	0	1	0	0	0	1	0
Sobic.003G351300.v3.1	Chr03	67065096	67074159	67066460	1	0	0	1	0	0	0	1	0
Sobic.003G232332.v3.1	Chr03	57155308	57158301	57157369	0	0	0	0	0	0	0	1	1
Sobic.003G232332.v3.1	Chr03	57155308	57158301	57157302	1	0	0	0	0	0	0	1	0
Sobic.003G232332.v3.1	Chr03	57155308	57158301	57157395	0	0	0	0	0	0	0	1	1
Sobic.003G088600.v3.1	Chr03	7709903	7719934	7716097	0	0	0	0	0	0	0	0	1
Sobic.003G180900.v3.1	Chr03	47432622	47446469	47441486	0	0	0	0	0	0	0	1	0
Sobic.003G077500.v3.1	Chr03	6605242	6609903	6608855	0	0	0	0	1	0	0	1	0
Sobic.003G209101.v3.1	Chr03	54106600	54107458	54107380	0	0	1	0	0	0	0	1	0
Sobic.003G209101.v3.1	Chr03	54106600	54107458	54107368	0	0	0	0	0	0	0	1	0
Sobic.003G167200.v3.1	Chr03	26646204	26648716	26648660	0	0	0	0	0	0	0	0	1
Sobic.003G238600.v3.1	Chr03	57805136	57810137	57809153	0	0	0	0	0	0	0	1	1
Sobic.003G396000.v3.1	Chr03	70622748	70626991	70623316	1	0	1	0	0	0	0	0	0
Sobic.003G396000.v3.1	Chr03	70622748	70626991	70623205	1	0	0	0	0	0	0	0	0
Sobic.003G396000.v3.1	Chr03	70622748	70626991	70624671	1	0	1	0	0	0	0	0	0
Sobic.003G396000.v3.1	Chr03	70622748	70626991	70623310	1	0	1	0	0	0	0	0	0
Sobic.003G396000.v3.1	Chr03	70622748	70626991	70623285	1	0	1	0	0	0	0	0	0
Sobic.003G396000.v3.1	Chr03	70622748	70626991	70623166	1	0	1	0	0	0	1	0	0
Sobic.003G396000.v3.1	Chr03	70622748	70626991	70623255	0	0	1	0	0	0	0	0	0
Sobic.003G396000.v3.1	Chr03	70622748	70626991	70624709	1	0	1	0	0	0	0	0	0
Sobic.003G396000.v3.1	Chr03	70622748	70626991	70623273	1	0	1	0	0	0	0	0	0
Sobic.003G035801.v3.1	Chr03	3278529	3280656	3279451	0	1	0	0	1	0	0	0	0
Sobic.003G424100.v3.1	Chr03	72837265	72841418	72838019	1	0	0	0	0	0	1	0	0
Sobic.003G424100.v3.1	Chr03	72837265	72841418	72838038	1	0	0	0	0	0	1	0	0
Sobic.003G424100.v3.1	Chr03	72837265	72841418	72837990	1	0	0	0	0	0	1	0	0
Sobic.003G424100.v3.1	Chr03	72837265	72841418	72837993	1	0	0	0	0	0	1	0	0
Sobic.003G424100.v3.1	Chr03	72837265	72841418	72838039	1	0	0	0	0	0	1	0	0
Sobic.003G424100.v3.1	Chr03	72837265	72841418	72839067	0	0	0	0	1	0	0	1	0
Sobic.003G424100.v3.1	Chr03	72837265	72841418	72841400	0	0	0	0	0	0	0	1	0
Sobic.003G189700.v3.1	Chr03	50993448	50999698	50994393	0	1	0	0	0	0	0	0	1
Sobic.003G189700.v3.1	Chr03	50993448	50999698	50994304	0	1	0	0	0	0	0	0	1
Sobic.003G189700.v3.1	Chr03	50993448	50999698	50994370	0	0	0	0	1	0	0	0	0
Sobic.003G189700.v3.1	Chr03	50993448	50999698	50994416	0	1	0	0	0	0	0	0	1
Sobic.003G189700.v3.1	Chr03	50993448	50999698	50994306	0	1	0	0	0	0	0	0	1
Sobic.003G189700.v3.1	Chr03	50993448	50999698	50994449	0	0	0	0	1	0	0	0	0
Sobic.003G390800.v3.1	Chr03	70178100	70186589	70185201	0	0	0	0	0	0	0	0	1
Sobic.003G154800.v3.1	Chr03	16863625	16869610	16867887	0	0	0	0	0	0	0	0	1
Sobic.003G418700.v3.1	Chr03	72427289	72431083	72428467	0	0	1	0	0	0	0	0	0
Sobic.003G259600.v3.1	Chr03	59775130	59780134	59777083	0	1	0	1	0	1	0	0	1
Sobic.003G077900.v3.1	Chr03	6651977	6658547	6656709	0	1	0	0	0	0	0	0	0
Sobic.003G415900.v3.1	Chr03	72215976	72218239	72216862	0	0	1	0	1	0	0	1	0
Sobic.003G242200.v3.1	Chr03	58153721	58167558	58163697	0	0	0	0	0	0	0	1	0
Sobic.003G107600.v3.1	Chr03	9729680	9732650	9731481	0	0	0	0	0	0	0	1	0
Sobic.003G107600.v3.1	Chr03	9729680	9732650	9730728	1	0	0	0	0	0	0	1	1
Sobic.003G210500.v3.1	Chr03	54240407	54243355	54242789	1	0	0	0	0	0	0	1	0
Sobic.003G210500.v3.1	Chr03	54240407	54243355	54242765	0	0	0	0	0	0	0	1	0
Sobic.003G350700.v3.1	Chr03	67021779	67024939	67022212	0	0	0	0	0	0	0	0	1
Sobic.003G350700.v3.1	Chr03	67021779	67024939	67022772	0	0	0	1	0	1	0	0	1
Sobic.003G350700.v3.1	Chr03	67021779	67024939	67022916	0	0	0	1	0	0	0	0	1
Sobic.003G350700.v3.1	Chr03	67021779	67024939	67022829	0	0	0	1	0	1	0	0	1
Sobic.003G350700.v3.1	Chr03	67021779	67024939	67022247	0	0	0	1	0	0	0	0	1
Sobic.003G350700.v3.1	Chr03	67021779	67024939	67022236	0	0	0	0	0	1	0	0	1
Sobic.003G350700.v3.1	Chr03	67021779	67024939	67022499	0	0	0	0	0	0	0	0	1
Sobic.003G100500.v3.1	Chr03	8876984	8884042	8880507	0	0	0	0	1	0	0	1	0
Sobic.003G100500.v3.1	Chr03	8876984	8884042	8880470	0	0	0	0	1	0	0	0	0
Sobic.003G100500.v3.1	Chr03	8876984	8884042	8880415	0	0	0	0	0	0	0	1	0
Sobic.003G162900.v3.1	Chr03	20060874	20073504	20066585	1	0	0	0	0	0	0	0	0
Sobic.003G175900.v3.1	Chr03	44373947	44383208	44376463	0	1	0	0	0	1	0	0	1
Sobic.003G175900.v3.1	Chr03	44373947	44383208	44375190	0	0	0	0	1	0	0	0	0
Sobic.003G175900.v3.1	Chr03	44373947	44383208	44378000	1	0	0	0	0	0	0	1	0
Sobic.003G175900.v3.1	Chr03	44373947	44383208	44375242	0	0	0	1	0	0	0	0	0
Sobic.003G116800.v3.1	Chr03	10530880	10532956	10530934	0	0	0	0	0	0	0	1	0
Sobic.003G263450.v3.1	Chr03	60090890	60101990	60093244	0	0	0	0	0	0	0	0	1
Sobic.003G344200.v3.1	Chr03	66565838	66579954	66571999	0	0	0	0	0	0	0	1	0
Sobic.003G059900.v3.1	Chr03	5295008	5296202	5295157	0	0	0	0	0	0	0	1	1
Sobic.003G059900.v3.1	Chr03	5295008	5296202	5295184	0	0	0	0	0	0	0	1	1
Sobic.003G068950.v3.1	Chr03	5888554	5895000	5889086	0	0	0	0	0	1	0	0	1
Sobic.003G214850.v3.1	Chr03	54923188	54926309	54926079	0	0	0	0	0	0	0	1	0
Sobic.003G214850.v3.1	Chr03	54923188	54926309	54926095	0	0	0	0	0	0	0	1	0
Sobic.003G074400.v3.1	Chr03	6330254	6333209	6332121	0	0	0	0	0	0	0	1	0
Sobic.003G160150.v3.1	Chr03	18756088	18756984	18756859	0	0	0	0	0	0	0	1	0
Sobic.003G095900.v3.1	Chr03	8460027	8473643	8461273	0	0	0	0	0	1	0	0	1
Sobic.003G089100.v3.1	Chr03	7755435	7764805	7757912	0	0	0	0	0	1	0	0	1
Sobic.003G401100.v3.1	Chr03	70964546	70969963	70967401	0	0	1	0	1	0	0	1	0
Sobic.003G106800.v3.1	Chr03	9663902	9678513	9673466	0	0	0	0	0	0	0	0	1
Sobic.003G106800.v3.1	Chr03	9663902	9678513	9667261	1	0	0	0	0	0	0	0	0
Sobic.003G345400.v3.1	Chr03	66662303	66665298	66664835	0	0	0	0	0	0	0	0	1
Sobic.003G344950.v3.1	Chr03	66615696	66617821	66615822	0	0	0	0	0	1	0	0	1
Sobic.003G288500.v3.1	Chr03	62154252	62159673	62156008	0	0	0	0	0	0	0	1	0
Sobic.003G288500.v3.1	Chr03	62154252	62159673	62155865	1	0	0	0	0	0	0	1	0
Sobic.003G288500.v3.1	Chr03	62154252	62159673	62155852	1	0	0	0	0	0	0	1	0
Sobic.003G288500.v3.1	Chr03	62154252	62159673	62156029	1	0	0	0	0	0	0	1	0
Sobic.003G288500.v3.1	Chr03	62154252	62159673	62156115	0	0	0	0	0	0	0	1	0
Sobic.003G288500.v3.1	Chr03	62154252	62159673	62155951	0	0	0	0	0	0	0	1	0
Sobic.003G288500.v3.1	Chr03	62154252	62159673	62156060	0	0	0	0	0	0	0	1	0
Sobic.003G288500.v3.1	Chr03	62154252	62159673	62155913	1	0	0	0	0	0	0	1	1
Sobic.003G328800.v3.1	Chr03	65410780	65414721	65414334	0	0	1	0	0	0	0	1	0
Sobic.003G245900.v3.1	Chr03	58483279	58486216	58485156	0	0	0	0	0	0	1	0	0
Sobic.003G245900.v3.1	Chr03	58483279	58486216	58485219	1	0	0	0	0	0	1	0	0
Sobic.003G245900.v3.1	Chr03	58483279	58486216	58485154	0	0	0	0	0	0	1	0	0
Sobic.003G245900.v3.1	Chr03	58483279	58486216	58485262	0	0	0	0	0	0	1	0	0
Sobic.003G165551.v3.1	Chr03	22751021	22753032	22751441	0	0	0	0	0	0	0	1	1
Sobic.003G223500.v3.1	Chr03	55921599	55927731	55926026	0	0	0	0	0	0	0	1	0
Sobic.003G246100.v3.1	Chr03	58494624	58499601	58498079	0	0	0	0	1	0	1	0	0
Sobic.003G087200.v3.1	Chr03	7551917	7555947	7555783	0	1	0	0	0	0	0	0	1
Sobic.003G131700.v3.1	Chr03	12347902	12348957	12348162	0	0	0	0	0	0	0	1	0
Sobic.003G131700.v3.1	Chr03	12347902	12348957	12348472	0	0	0	0	0	0	0	1	0
Sobic.003G131700.v3.1	Chr03	12347902	12348957	12348159	0	0	0	0	0	0	0	1	0
Sobic.003G131700.v3.1	Chr03	12347902	12348957	12348350	0	1	0	0	0	0	0	0	0
Sobic.003G134700.v3.1	Chr03	12702448	12705823	12702923	0	0	0	0	0	0	0	1	0
Sobic.003G134700.v3.1	Chr03	12702448	12705823	12702929	0	0	0	0	0	0	0	1	0
Sobic.003G134700.v3.1	Chr03	12702448	12705823	12702927	0	0	0	0	0	0	0	1	0
Sobic.003G137766.v3.1	Chr03	13243077	13253034	13248050	1	0	0	0	0	0	0	1	0
Sobic.003G137766.v3.1	Chr03	13243077	13253034	13248381	0	0	0	0	0	0	0	1	1
Sobic.003G137766.v3.1	Chr03	13243077	13253034	13248047	1	0	0	0	0	0	0	1	1
Sobic.003G116900.v3.1	Chr03	10539931	10544414	10540943	0	0	0	0	0	1	0	0	0
Sobic.003G052700.v3.1	Chr03	4756775	4761141	4759571	0	1	0	0	0	1	0	0	0
Sobic.003G411150.v3.1	Chr03	71847226	71849496	71848825	0	1	0	0	0	0	0	0	0
Sobic.003G411150.v3.1	Chr03	71847226	71849496	71848755	0	0	0	0	0	0	0	0	1
Sobic.004G169501.v3.1	Chr04	52067036	52073743	52067445	0	1	0	0	0	0	0	0	0
Sobic.004G169501.v3.1	Chr04	52067036	52073743	52067439	0	1	0	0	0	0	0	1	0
Sobic.004G045632.v3.1	Chr04	3747974	3753792	3747998	0	0	0	0	0	1	0	0	1
Sobic.004G045632.v3.1	Chr04	3747974	3753792	3748030	0	0	0	0	0	1	0	0	1
Sobic.004G016400.v3.1	Chr04	1306488	1312891	1312780	0	0	0	0	0	1	0	0	1
Sobic.004G016400.v3.1	Chr04	1306488	1312891	1312781	0	0	0	0	0	1	0	0	1
Sobic.004G161501.v3.1	Chr04	51032673	51045665	51041534	1	0	0	0	0	0	0	1	1
Sobic.004G161501.v3.1	Chr04	51032673	51045665	51041374	0	0	0	0	0	0	0	0	1
Sobic.004G161501.v3.1	Chr04	51032673	51045665	51039720	0	0	0	0	0	0	0	1	0
Sobic.004G161501.v3.1	Chr04	51032673	51045665	51042966	0	0	0	0	0	0	0	1	1
Sobic.004G337500.v3.1	Chr04	66920343	66928195	66927397	0	0	0	0	0	0	0	1	0
Sobic.004G259101.v3.1	Chr04	60439416	60456664	60449113	0	1	0	0	0	0	0	0	1
Sobic.004G105901.v3.1	Chr04	10032458	10034763	10033022	0	0	0	0	0	0	0	1	0
Sobic.004G154700.v3.1	Chr04	49116419	49118991	49118533	0	1	0	1	0	0	0	0	1
Sobic.004G218100.v3.1	Chr04	56749492	56756585	56754683	0	0	0	0	0	0	0	1	0
Sobic.004G008400.v3.1	Chr04	737647	740142	738421	0	0	0	0	0	0	0	0	1
Sobic.004G116100.v3.1	Chr04	12101470	12105836	12102387	0	0	0	0	0	0	0	1	0
Sobic.004G116100.v3.1	Chr04	12101470	12105836	12103540	0	0	0	0	0	0	0	1	0
Sobic.004G007550.v3.1	Chr04	673132	673735	673721	0	0	0	0	1	0	0	1	0
Sobic.004G004300.v3.1	Chr04	373002	386807	379413	0	0	0	0	0	0	0	1	0
Sobic.004G003000.v3.1	Chr04	219033	225272	220080	0	0	0	1	0	0	0	0	1
Sobic.004G140850.v3.1	Chr04	41071066	41072566	41071067	0	1	0	0	0	0	0	0	1
Sobic.004G140850.v3.1	Chr04	41071066	41072566	41071357	1	0	0	0	0	0	0	1	1
Sobic.004G234832.v3.1	Chr04	58299701	58311933	58308506	0	0	0	0	0	0	0	1	0
Sobic.004G234832.v3.1	Chr04	58299701	58311933	58308487	0	0	0	0	0	0	0	1	0
Sobic.004G090000.v3.1	Chr04	7633531	7635140	7634218	0	0	0	0	0	0	0	0	1
Sobic.004G113850.v3.1	Chr04	11439584	11451069	11440174	0	1	0	0	0	0	0	0	0
Sobic.004G005300.v3.1	Chr04	449691	457201	453698	0	0	0	0	0	0	0	1	0
Sobic.004G005300.v3.1	Chr04	449691	457201	453739	0	0	1	0	1	0	0	1	0
Sobic.004G005300.v3.1	Chr04	449691	457201	454978	0	0	0	0	0	0	0	1	0
Sobic.004G117000.v3.1	Chr04	12258622	12264086	12260706	0	0	0	0	0	0	0	1	0
Sobic.004G117000.v3.1	Chr04	12258622	12264086	12260725	0	0	0	0	0	0	0	1	0
Sobic.004G117000.v3.1	Chr04	12258622	12264086	12259632	0	0	0	0	0	0	0	0	1
Sobic.004G117000.v3.1	Chr04	12258622	12264086	12260141	0	0	0	0	0	0	0	1	0
Sobic.004G117000.v3.1	Chr04	12258622	12264086	12260731	0	0	0	0	0	0	0	1	0
Sobic.004G117000.v3.1	Chr04	12258622	12264086	12260729	0	0	0	0	0	0	0	1	0
Sobic.004G150650.v3.1	Chr04	47630724	47632743	47631276	0	0	0	0	0	0	0	1	0
Sobic.004G150650.v3.1	Chr04	47630724	47632743	47631219	0	0	0	0	0	0	0	1	0
Sobic.004G057900.v3.1	Chr04	4637480	4648863	4641799	0	1	0	0	0	1	0	0	0
Sobic.004G068600.v3.1	Chr04	5584655	5587070	5585933	0	0	0	0	1	0	0	0	0
Sobic.004G090900.v3.1	Chr04	7736465	7739297	7737330	0	1	0	0	0	1	0	0	1
Sobic.004G090900.v3.1	Chr04	7736465	7739297	7737329	0	1	0	0	0	0	0	0	1
Sobic.004G090900.v3.1	Chr04	7736465	7739297	7737323	0	0	0	0	0	1	0	0	1
Sobic.004G090900.v3.1	Chr04	7736465	7739297	7737305	0	0	0	0	0	0	0	1	0
Sobic.004G068500.v3.1	Chr04	5581775	5585117	5583950	0	0	0	0	1	0	0	0	0
Sobic.004G062000.v3.1	Chr04	4995399	5002773	4996333	0	1	0	0	0	1	0	0	1
Sobic.004G062000.v3.1	Chr04	4995399	5002773	4996502	0	1	0	0	0	0	0	0	1
Sobic.004G062000.v3.1	Chr04	4995399	5002773	4996509	0	1	0	0	0	0	0	0	1
Sobic.004G062000.v3.1	Chr04	4995399	5002773	4996530	0	1	0	1	0	0	0	0	1
Sobic.004G062000.v3.1	Chr04	4995399	5002773	4996506	0	0	0	1	0	0	0	0	1
Sobic.004G062000.v3.1	Chr04	4995399	5002773	4996594	0	1	0	0	0	0	0	0	1
Sobic.004G062000.v3.1	Chr04	4995399	5002773	4996487	0	1	0	0	0	0	0	0	1
Sobic.004G103400.v3.1	Chr04	9730881	9739366	9731008	0	0	0	0	1	0	0	1	0
Sobic.004G103400.v3.1	Chr04	9730881	9739366	9730949	0	0	0	0	1	0	0	1	0
Sobic.004G103400.v3.1	Chr04	9730881	9739366	9731722	0	0	0	0	0	0	0	1	0
Sobic.004G103400.v3.1	Chr04	9730881	9739366	9731662	0	0	0	0	1	0	0	1	0
Sobic.004G103400.v3.1	Chr04	9730881	9739366	9731314	0	0	0	0	1	0	0	1	0
Sobic.004G103400.v3.1	Chr04	9730881	9739366	9731028	0	0	0	0	1	0	0	1	0
Sobic.004G103400.v3.1	Chr04	9730881	9739366	9730988	0	0	0	0	1	0	0	1	0
Sobic.004G103400.v3.1	Chr04	9730881	9739366	9731681	0	0	0	0	0	0	0	1	0
Sobic.004G019250.v3.1	Chr04	1535949	1537774	1537693	0	1	0	0	0	1	0	0	1
Sobic.004G019250.v3.1	Chr04	1535949	1537774	1537711	0	1	0	0	0	1	0	0	0
Sobic.004G019250.v3.1	Chr04	1535949	1537774	1537642	0	1	0	0	0	1	0	0	0
Sobic.004G019250.v3.1	Chr04	1535949	1537774	1537713	0	1	0	0	0	1	0	0	0
Sobic.004G019250.v3.1	Chr04	1535949	1537774	1537685	0	1	0	0	0	1	0	0	0
Sobic.004G019250.v3.1	Chr04	1535949	1537774	1537647	0	1	0	0	0	1	0	0	0
Sobic.004G121900.v3.1	Chr04	13420736	13422191	13421798	0	0	1	0	0	0	0	0	0
Sobic.004G014000.v3.1	Chr04	1144517	1149986	1149264	0	0	0	0	0	0	1	0	0
Sobic.004G009800.v3.1	Chr04	831754	832599	831836	0	1	0	0	0	1	0	0	1
Sobic.004G023000.v3.1	Chr04	1863495	1877255	1874397	0	0	0	0	0	0	0	1	1
Sobic.004G048600.v3.1	Chr04	3926210	3928126	3926599	0	0	0	0	0	0	0	1	0
Sobic.004G048600.v3.1	Chr04	3926210	3928126	3926549	0	0	0	0	0	0	0	1	0
Sobic.004G149600.v3.1	Chr04	46964961	46968516	46965593	0	0	0	0	0	1	0	0	1
Sobic.004G149600.v3.1	Chr04	46964961	46968516	46965559	0	0	0	1	0	0	0	0	1
Sobic.004G149600.v3.1	Chr04	46964961	46968516	46965584	0	0	0	0	0	1	0	0	1
Sobic.004G149600.v3.1	Chr04	46964961	46968516	46965075	0	1	0	0	0	0	0	0	1
Sobic.004G149600.v3.1	Chr04	46964961	46968516	46965385	0	1	0	0	0	0	0	0	1
Sobic.004G149600.v3.1	Chr04	46964961	46968516	46965625	0	0	0	0	0	1	0	0	1
Sobic.004G149600.v3.1	Chr04	46964961	46968516	46965686	0	0	0	1	0	0	0	0	1
Sobic.004G149600.v3.1	Chr04	46964961	46968516	46965658	0	0	0	0	0	1	0	0	1
Sobic.004G149600.v3.1	Chr04	46964961	46968516	46965567	0	0	0	0	0	0	0	0	1
Sobic.004G091600.v3.1	Chr04	7779458	7782304	7781559	0	1	0	0	0	0	0	0	1
Sobic.004G183300.v3.1	Chr04	53673954	53677319	53674345	0	0	0	0	1	0	0	0	0
Sobic.004G008800.v3.1	Chr04	763419	764817	764544	0	0	0	0	0	0	0	0	1
Sobic.004G120600.v3.1	Chr04	13142282	13144580	13144150	0	1	0	1	0	1	0	0	1
Sobic.004G107900.v3.1	Chr04	10369749	10372035	10371311	0	1	0	0	0	0	0	0	0
Sobic.004G107900.v3.1	Chr04	10369749	10372035	10371268	0	1	0	0	0	0	0	1	0
Sobic.004G144500.v3.1	Chr04	43950512	43965866	43958950	0	0	0	0	0	0	0	0	1
Sobic.004G156800.v3.1	Chr04	49519315	49526466	49521502	0	0	0	0	0	0	0	1	0
Sobic.004G066800.v3.1	Chr04	5438194	5441844	5439817	0	1	0	0	0	1	0	0	1
Sobic.004G066800.v3.1	Chr04	5438194	5441844	5439828	0	1	0	1	0	1	0	0	1
Sobic.004G089200.v3.1	Chr04	7562004	7569161	7562532	0	1	0	0	0	0	0	0	1
Sobic.004G089200.v3.1	Chr04	7562004	7569161	7566650	0	0	0	1	0	0	1	0	1
Sobic.004G089200.v3.1	Chr04	7562004	7569161	7562535	0	1	0	0	0	0	0	0	1
Sobic.004G139700.v3.1	Chr04	40223210	40247789	40229100	0	0	0	0	0	0	0	1	0
Sobic.004G071050.v3.1	Chr04	5743632	5746613	5743785	0	0	0	0	0	0	0	0	1
Sobic.004G071050.v3.1	Chr04	5743632	5746613	5743781	0	0	0	0	0	0	0	0	1
Sobic.004G071050.v3.1	Chr04	5743632	5746613	5743766	0	0	0	0	0	0	0	0	1
Sobic.004G089400.v3.1	Chr04	7586606	7593793	7591974	0	1	0	0	0	1	0	0	1
Sobic.004G089400.v3.1	Chr04	7586606	7593793	7590881	0	0	0	0	0	1	0	0	1
Sobic.004G313100.v3.1	Chr04	64990568	64993143	64990634	0	1	0	0	0	0	0	1	0
Sobic.004G220000.v3.1	Chr04	56994505	56999937	56997618	0	0	0	0	0	1	0	0	1
Sobic.004G134900.v3.1	Chr04	25798505	25813769	25800763	0	0	0	0	0	0	0	0	1
Sobic.004G134900.v3.1	Chr04	25798505	25813769	25800414	0	0	0	0	0	0	0	0	1
Sobic.004G134900.v3.1	Chr04	25798505	25813769	25800396	0	0	0	0	0	0	0	0	1
Sobic.004G134900.v3.1	Chr04	25798505	25813769	25800398	1	0	0	0	0	0	0	0	1
Sobic.004G022850.v3.1	Chr04	1792421	1796681	1794179	0	0	0	0	0	0	0	0	1
Sobic.004G160700.v3.1	Chr04	50795838	50803317	50800899	0	0	0	0	1	0	0	0	0
Sobic.004G216500.v3.1	Chr04	56611112	56617159	56611575	0	1	0	0	1	0	0	1	0
Sobic.004G216500.v3.1	Chr04	56611112	56617159	56611874	0	1	0	0	0	0	0	1	0
Sobic.004G216500.v3.1	Chr04	56611112	56617159	56611873	0	0	0	0	0	0	0	1	0
Sobic.004G216500.v3.1	Chr04	56611112	56617159	56611865	0	0	0	0	0	0	0	1	0
Sobic.004G123200.v3.1	Chr04	13843961	13858621	13852152	0	0	0	0	0	1	0	0	0
Sobic.004G123200.v3.1	Chr04	13843961	13858621	13846834	1	0	0	0	0	0	0	0	0
Sobic.004G099800.v3.1	Chr04	8924916	8931165	8929346	0	0	0	0	0	0	0	1	0
Sobic.004G096200.v3.1	Chr04	8447052	8460208	8458163	0	0	0	0	0	0	0	0	1
Sobic.004G178901.v3.1	Chr04	53159440	53165342	53159607	0	0	0	0	0	0	0	1	0
Sobic.004G023200.v3.1	Chr04	1894398	1898237	1895968	0	0	0	0	0	0	0	0	1
Sobic.004G202200.v3.1	Chr04	55440620	55447188	55446827	0	0	0	0	1	0	0	1	0
Sobic.004G202200.v3.1	Chr04	55440620	55447188	55446904	0	0	0	0	1	0	0	1	0
Sobic.004G202200.v3.1	Chr04	55440620	55447188	55446882	0	0	0	0	1	0	0	1	0
Sobic.004G202200.v3.1	Chr04	55440620	55447188	55446849	0	0	0	0	1	0	0	1	0
Sobic.004G202200.v3.1	Chr04	55440620	55447188	55446903	0	0	0	0	1	0	0	1	0
Sobic.004G202200.v3.1	Chr04	55440620	55447188	55446852	0	0	0	0	1	1	0	1	1
Sobic.004G202200.v3.1	Chr04	55440620	55447188	55446896	0	0	0	0	1	0	0	1	0
Sobic.004G113000.v3.1	Chr04	11146761	11148190	11147255	0	0	0	0	0	0	0	1	0
Sobic.004G113000.v3.1	Chr04	11146761	11148190	11147263	0	0	0	0	0	0	0	1	0
Sobic.004G090500.v3.1	Chr04	7690930	7691506	7691455	0	0	0	1	0	1	0	0	0
Sobic.004G090500.v3.1	Chr04	7690930	7691506	7691490	0	0	0	1	0	1	0	0	1
Sobic.004G090500.v3.1	Chr04	7690930	7691506	7691433	0	0	0	0	0	1	0	0	1
Sobic.004G079500.v3.1	Chr04	6539132	6540559	6539424	0	0	0	0	0	0	0	1	0
Sobic.004G109500.v3.1	Chr04	10581477	10589864	10582006	0	0	0	0	0	0	0	1	0
Sobic.004G109500.v3.1	Chr04	10581477	10589864	10588662	0	1	0	0	0	0	0	0	0
Sobic.004G155100.v3.1	Chr04	49136959	49141161	49140233	0	0	0	0	0	0	0	1	0
Sobic.004G155100.v3.1	Chr04	49136959	49141161	49140128	0	0	0	0	1	0	0	1	0
Sobic.004G155100.v3.1	Chr04	49136959	49141161	49140197	0	0	0	0	0	0	0	1	0
Sobic.004G155100.v3.1	Chr04	49136959	49141161	49140229	0	0	0	0	0	0	0	1	0
Sobic.004G155100.v3.1	Chr04	49136959	49141161	49140420	0	0	0	0	0	0	0	1	0
Sobic.004G155100.v3.1	Chr04	49136959	49141161	49140288	0	0	0	0	0	0	0	1	0
Sobic.004G155100.v3.1	Chr04	49136959	49141161	49140148	0	0	0	0	1	0	0	1	0
Sobic.004G155100.v3.1	Chr04	49136959	49141161	49140031	0	0	0	0	1	0	0	1	0
Sobic.004G155100.v3.1	Chr04	49136959	49141161	49140292	0	0	0	0	0	0	0	1	0
Sobic.004G155100.v3.1	Chr04	49136959	49141161	49140018	0	0	0	0	1	0	0	1	0
Sobic.004G155100.v3.1	Chr04	49136959	49141161	49140120	0	0	0	0	1	0	0	1	0
Sobic.004G044800.v3.1	Chr04	3688626	3692202	3690795	0	0	0	0	0	0	0	1	1
Sobic.004G044800.v3.1	Chr04	3688626	3692202	3690808	1	0	0	0	0	0	0	1	1
Sobic.004G089300.v3.1	Chr04	7572387	7579566	7578804	0	0	0	0	0	0	0	0	1
Sobic.004G089300.v3.1	Chr04	7572387	7579566	7578731	0	0	0	0	0	1	0	0	1
Sobic.004G089300.v3.1	Chr04	7572387	7579566	7578718	0	0	0	0	0	1	0	0	1
Sobic.004G089300.v3.1	Chr04	7572387	7579566	7578737	0	0	0	0	0	0	0	0	1
Sobic.004G089300.v3.1	Chr04	7572387	7579566	7578792	0	0	0	0	0	0	0	0	1
Sobic.004G115750.v3.1	Chr04	12063285	12065186	12064827	0	0	0	0	0	0	0	0	1
Sobic.004G033700.v3.1	Chr04	2737107	2741500	2739746	0	0	0	0	1	0	0	0	0
Sobic.004G033700.v3.1	Chr04	2737107	2741500	2739747	0	0	0	0	1	0	0	0	0
Sobic.004G194500.v3.1	Chr04	54594401	54595096	54594444	0	0	0	0	0	1	0	0	1
Sobic.004G194500.v3.1	Chr04	54594401	54595096	54594467	0	1	0	0	0	1	0	0	1
Sobic.004G061900.v3.1	Chr04	4988593	4993809	4988685	0	1	0	0	0	0	0	0	1
Sobic.004G138000.v3.1	Chr04	38494315	38507545	38500055	0	0	0	0	0	0	0	1	0
Sobic.004G156500.v3.1	Chr04	49489283	49494872	49490069	0	0	0	0	0	0	0	1	1
Sobic.004G050400.v3.1	Chr04	4060164	4063120	4061601	0	0	0	0	0	0	0	1	1
Sobic.004G050400.v3.1	Chr04	4060164	4063120	4062236	0	0	0	0	0	0	0	1	1
Sobic.004G050400.v3.1	Chr04	4060164	4063120	4061610	0	0	0	0	0	0	0	1	1
Sobic.004G108400.v3.1	Chr04	10430205	10432839	10430692	0	0	0	0	0	0	0	1	0
Sobic.004G071100.v3.1	Chr04	5743623	5746975	5743785	0	0	0	0	0	0	0	0	1
Sobic.004G071100.v3.1	Chr04	5743623	5746975	5743781	0	0	0	0	0	0	0	0	1
Sobic.004G071100.v3.1	Chr04	5743623	5746975	5743766	0	0	0	0	0	0	0	0	1
Sobic.004G337700.v3.1	Chr04	66925090	66932063	66927397	0	0	0	0	0	0	0	1	0
Sobic.004G313500.v3.1	Chr04	65023070	65029117	65029003	0	0	0	0	0	0	0	0	1
Sobic.004G045300.v3.1	Chr04	3726646	3731394	3731237	0	1	0	0	0	1	0	0	1
Sobic.004G045300.v3.1	Chr04	3726646	3731394	3730845	0	1	0	1	0	1	0	0	1
Sobic.004G045300.v3.1	Chr04	3726646	3731394	3730873	0	1	0	0	0	1	0	0	1
Sobic.004G178800.v3.1	Chr04	53154682	53159643	53159607	0	0	0	0	0	0	0	1	0
Sobic.004G282301.v3.1	Chr04	62427294	62429262	62428437	0	0	1	0	1	0	0	1	0
Sobic.004G282301.v3.1	Chr04	62427294	62429262	62428419	0	0	0	0	1	0	0	1	0
Sobic.004G282301.v3.1	Chr04	62427294	62429262	62428461	0	0	0	0	0	0	0	1	0
Sobic.005G171001.v3.1	Chr05	65083503	65086695	65086549	1	0	0	0	0	0	0	0	0
Sobic.005G171001.v3.1	Chr05	65083503	65086695	65086542	1	0	0	0	0	0	0	0	0
Sobic.005G043100.v3.1	Chr05	4089911	4096430	4095304	0	0	1	0	0	0	0	0	0
Sobic.005G067700.v3.1	Chr05	7708580	7714082	7710960	0	0	0	0	0	0	0	1	0
Sobic.005G067700.v3.1	Chr05	7708580	7714082	7710159	0	0	0	0	0	0	0	1	1
Sobic.005G082500.v3.1	Chr05	10991903	10993376	10992363	0	0	0	0	0	0	0	1	0
Sobic.005G212600.v3.1	Chr05	69878305	69880625	69878334	1	0	0	0	0	0	0	0	0
Sobic.005G061000.v3.1	Chr05	6413870	6419473	6417433	0	0	0	0	0	0	0	1	1
Sobic.005G185150.v3.1	Chr05	66992768	66994248	66993223	0	1	0	0	0	0	0	0	0
Sobic.005G224000.v3.1	Chr05	71081227	71085052	71083761	0	0	0	0	1	0	0	1	0
Sobic.005G224000.v3.1	Chr05	71081227	71085052	71083755	0	0	0	0	1	0	0	1	0
Sobic.005G057201.v3.1	Chr05	5810946	5828208	5824029	0	0	1	0	0	0	0	0	0
Sobic.005G093500.v3.1	Chr05	14536040	14552689	14538971	0	0	0	0	0	0	0	1	0
Sobic.005G054000.v3.1	Chr05	5435771	5445466	5445290	0	0	0	0	0	0	0	0	1
Sobic.005G086500.v3.1	Chr05	12000044	12003914	12000688	0	0	0	0	0	0	0	1	0
Sobic.005G086500.v3.1	Chr05	12000044	12003914	12000673	0	0	0	0	0	0	0	1	0
Sobic.005G110478.v3.1	Chr05	30051513	30053411	30051751	0	0	0	0	1	0	0	1	0
Sobic.005G110478.v3.1	Chr05	30051513	30053411	30052286	0	0	0	0	0	0	0	1	0
Sobic.005G124400.v3.1	Chr05	54515367	54520740	54516460	0	0	1	0	1	0	0	0	0
Sobic.005G124400.v3.1	Chr05	54515367	54520740	54515740	0	0	1	0	0	0	0	0	0
Sobic.005G140200.v3.1	Chr05	59560324	59563965	59560381	0	0	0	0	1	0	0	1	0
Sobic.005G033100.v3.1	Chr05	2947606	2959266	2955763	0	1	0	0	1	0	0	0	1
Sobic.005G054600.v3.1	Chr05	5489821	5503980	5502768	0	0	0	0	0	0	0	1	0
Sobic.005G045700.v3.1	Chr05	4330822	4339890	4337701	0	0	0	0	0	0	0	1	0
Sobic.005G045700.v3.1	Chr05	4330822	4339890	4337366	0	0	0	0	0	0	0	1	0
Sobic.005G096700.v3.1	Chr05	15271397	15275344	15274410	0	0	0	1	0	0	0	0	0
Sobic.005G096700.v3.1	Chr05	15271397	15275344	15272067	0	0	0	0	0	0	0	1	0
Sobic.005G053900.v3.1	Chr05	5401662	5412550	5409913	0	0	0	0	0	0	0	1	1
Sobic.005G053900.v3.1	Chr05	5401662	5412550	5410757	0	0	0	0	0	0	0	1	0
Sobic.005G053900.v3.1	Chr05	5401662	5412550	5410738	0	0	0	0	0	0	0	1	1
Sobic.005G162100.v3.1	Chr05	63729429	63731891	63730980	0	1	0	0	1	0	0	0	0
Sobic.005G162100.v3.1	Chr05	63729429	63731891	63730975	0	1	0	0	0	1	0	0	0
Sobic.005G162100.v3.1	Chr05	63729429	63731891	63730700	0	1	0	0	0	0	0	0	0
Sobic.005G167400.v3.1	Chr05	64532937	64544683	64533693	0	0	0	0	0	0	0	1	0
Sobic.005G013000.v3.1	Chr05	1169382	1173104	1172693	0	0	0	0	0	0	0	1	0
Sobic.005G013000.v3.1	Chr05	1169382	1173104	1172552	0	0	0	0	0	0	0	1	1
Sobic.005G013000.v3.1	Chr05	1169382	1173104	1172606	0	0	0	0	0	0	0	0	1
Sobic.005G012400.v3.1	Chr05	1130396	1138678	1136744	1	0	0	0	0	0	0	1	0
Sobic.005G012400.v3.1	Chr05	1130396	1138678	1136535	0	0	0	0	0	0	0	1	0
Sobic.005G227151.v3.1	Chr05	71439861	71445648	71445075	0	0	0	0	0	0	0	0	1
Sobic.005G227151.v3.1	Chr05	71439861	71445648	71445123	0	0	0	0	0	0	0	0	1
Sobic.005G092301.v3.1	Chr05	13980495	13983770	13983635	0	0	0	0	0	0	0	1	0
Sobic.005G092301.v3.1	Chr05	13980495	13983770	13982751	0	0	0	0	0	0	0	1	0
Sobic.005G092301.v3.1	Chr05	13980495	13983770	13982686	0	0	0	0	0	0	0	1	0
Sobic.005G092301.v3.1	Chr05	13980495	13983770	13982679	0	0	0	0	0	0	0	1	0
Sobic.005G161600.v3.1	Chr05	63636935	63645813	63638868	0	0	0	0	0	0	0	0	1
Sobic.005G051800.v3.1	Chr05	5061362	5068766	5062780	0	0	0	0	0	0	0	1	1
Sobic.005G057500.v3.1	Chr05	5877160	5887322	5879559	0	0	0	0	1	0	0	1	0
Sobic.005G057500.v3.1	Chr05	5877160	5887322	5879578	0	1	1	0	0	0	0	0	0
Sobic.005G057500.v3.1	Chr05	5877160	5887322	5879571	0	1	0	0	1	0	0	0	0
Sobic.005G057500.v3.1	Chr05	5877160	5887322	5879762	0	0	1	0	0	0	0	0	0
Sobic.005G057500.v3.1	Chr05	5877160	5887322	5879560	0	0	0	0	0	0	0	1	0
Sobic.005G081900.v3.1	Chr05	10795537	10797880	10795818	0	0	0	0	0	0	0	1	0
Sobic.005G199400.v3.1	Chr05	68490852	68495982	68492625	0	0	0	0	0	0	0	0	1
Sobic.005G053200.v3.1	Chr05	5366086	5378807	5374320	0	0	0	0	0	0	0	0	1
Sobic.005G053200.v3.1	Chr05	5366086	5378807	5374319	0	0	0	0	0	0	0	0	1
Sobic.005G054300.v3.1	Chr05	5458282	5472289	5470975	0	0	1	0	0	0	0	0	0
Sobic.005G104850.v3.1	Chr05	19083819	19090143	19085291	0	0	0	0	1	0	0	1	0
Sobic.005G074650.v3.1	Chr05	9073350	9075233	9075218	0	0	0	0	0	0	0	1	1
Sobic.005G074650.v3.1	Chr05	9073350	9075233	9074852	1	0	0	0	0	0	0	0	1
Sobic.005G150200.v3.1	Chr05	61927471	61932993	61930256	0	1	0	0	0	1	0	0	0
Sobic.005G118600.v3.1	Chr05	51832781	51839953	51837431	0	0	0	0	0	0	0	1	1
Sobic.005G132800.v3.1	Chr05	57711070	57711554	57711285	0	0	0	0	0	0	0	1	0
Sobic.005G198100.v3.1	Chr05	68354180	68360764	68356540	0	0	0	0	1	0	0	0	0
Sobic.005G108801.v3.1	Chr05	21058607	21075607	21068138	1	0	0	0	0	0	0	1	0
Sobic.005G108801.v3.1	Chr05	21058607	21075607	21069582	1	0	0	0	0	0	0	0	0
Sobic.005G108801.v3.1	Chr05	21058607	21075607	21069183	0	0	0	0	0	0	0	0	1
Sobic.005G108801.v3.1	Chr05	21058607	21075607	21069201	1	0	0	0	0	0	0	1	1
Sobic.005G108801.v3.1	Chr05	21058607	21075607	21069754	0	0	0	0	0	0	0	1	0
Sobic.005G108801.v3.1	Chr05	21058607	21075607	21068025	1	0	0	0	0	0	0	0	0
Sobic.005G108801.v3.1	Chr05	21058607	21075607	21069516	1	0	0	0	0	0	0	1	0
Sobic.005G082700.v3.1	Chr05	11013934	11015920	11015877	0	0	0	0	0	1	0	0	1
Sobic.005G182900.v3.1	Chr05	66596921	66609972	66604558	0	0	1	0	1	0	0	1	0
Sobic.005G182900.v3.1	Chr05	66596921	66609972	66604559	0	0	0	0	0	0	0	1	0
Sobic.005G075200.v3.1	Chr05	9194683	9198119	9197076	0	1	0	0	0	0	0	1	0
Sobic.005G075200.v3.1	Chr05	9194683	9198119	9195774	0	0	0	1	0	1	0	0	1
Sobic.005G188800.v3.1	Chr05	67366389	67367331	67367153	0	0	1	0	0	0	0	1	0
Sobic.005G114000.v3.1	Chr05	41528659	41534753	41532526	1	0	0	0	0	0	0	1	1
Sobic.005G114000.v3.1	Chr05	41528659	41534753	41532933	0	0	0	0	0	0	0	1	0
Sobic.005G065100.v3.1	Chr05	7336899	7341930	7339371	0	0	0	0	0	1	0	0	0
Sobic.005G065100.v3.1	Chr05	7336899	7341930	7339756	0	0	0	0	0	0	0	0	1
Sobic.005G065100.v3.1	Chr05	7336899	7341930	7339412	0	0	0	1	0	1	0	0	0
Sobic.005G024400.v3.1	Chr05	2205170	2215283	2211188	0	0	0	0	0	0	0	1	0
Sobic.005G111700.v3.1	Chr05	36865778	36894418	36882835	1	0	0	0	0	0	0	0	1
Sobic.005G127300.v3.1	Chr05	55297078	55347736	55346467	0	0	0	0	1	0	0	0	0
Sobic.005G127300.v3.1	Chr05	55297078	55347736	55346433	0	0	0	0	1	0	0	0	0
Sobic.005G077300.v3.1	Chr05	9506660	9510547	9508808	1	0	0	0	0	0	0	0	0
Sobic.005G093901.v3.1	Chr05	14564616	14578217	14574595	0	0	0	0	0	0	0	1	0
Sobic.005G093901.v3.1	Chr05	14564616	14578217	14575560	0	0	0	0	0	0	0	1	0
Sobic.005G195200.v3.1	Chr05	67936177	67939122	67937874	0	0	0	0	0	0	0	1	0
Sobic.005G195200.v3.1	Chr05	67936177	67939122	67936426	0	0	0	0	0	0	0	1	0
Sobic.005G051500.v3.1	Chr05	5013327	5014469	5013372	0	0	0	0	0	0	0	1	0
Sobic.005G216200.v3.1	Chr05	70193906	70195403	70195302	0	0	0	0	0	0	0	1	0
Sobic.005G205300.v3.1	Chr05	69115832	69119564	69117703	0	0	0	0	0	0	0	1	0
Sobic.005G129301.v3.1	Chr05	55966163	55993544	55975166	0	0	0	0	0	0	0	1	0
Sobic.005G009500.v3.1	Chr05	782024	783089	782814	0	0	0	0	0	0	1	0	0
Sobic.005G141900.v3.1	Chr05	60355108	60359865	60359284	0	0	0	0	0	0	0	0	1
Sobic.005G141900.v3.1	Chr05	60355108	60359865	60358350	0	0	0	0	0	0	0	1	0
Sobic.005G150250.v3.1	Chr05	61938932	61954055	61953673	0	0	0	0	0	1	0	0	1
Sobic.005G168000.v3.1	Chr05	64657544	64660906	64660109	0	0	0	0	0	0	0	0	1
Sobic.005G168000.v3.1	Chr05	64657544	64660906	64660081	0	0	0	0	0	0	0	0	1
Sobic.005G168000.v3.1	Chr05	64657544	64660906	64660054	0	0	0	0	0	0	0	0	1
Sobic.005G168000.v3.1	Chr05	64657544	64660906	64657944	0	0	1	1	0	0	0	0	0
Sobic.005G168000.v3.1	Chr05	64657544	64660906	64657940	0	0	1	0	0	0	0	0	0
Sobic.005G168000.v3.1	Chr05	64657544	64660906	64657973	0	0	0	0	0	0	1	0	0
Sobic.005G092401.v3.1	Chr05	14091804	14107665	14093165	0	0	0	0	0	0	0	1	0
Sobic.005G113766.v3.1	Chr05	41427596	41470088	41444326	0	1	0	0	0	0	0	0	0
Sobic.005G199800.v3.1	Chr05	68534835	68539355	68535490	0	0	0	0	0	0	0	0	1
Sobic.005G101100.v3.1	Chr05	17102607	17112577	17106923	0	0	0	0	0	0	0	0	1
Sobic.005G101100.v3.1	Chr05	17102607	17112577	17108374	0	0	0	0	1	0	0	0	0
Sobic.005G127200.v3.1	Chr05	55270594	55274511	55271251	0	0	1	0	1	0	0	0	0
Sobic.005G189100.v3.1	Chr05	67379663	67386385	67381162	0	0	0	0	0	0	0	1	0
Sobic.005G092500.v3.1	Chr05	14231346	14266788	14257053	0	0	0	0	0	0	0	1	0
Sobic.005G092500.v3.1	Chr05	14231346	14266788	14256502	0	0	0	0	0	0	0	1	1
Sobic.005G092500.v3.1	Chr05	14231346	14266788	14242619	0	1	0	0	0	0	0	0	0
Sobic.005G110523.v3.1	Chr05	34066212	34080187	34073268	0	0	0	0	0	0	0	1	0
Sobic.005G073101.v3.1	Chr05	8841771	8849731	8843787	0	0	0	0	1	1	0	0	0
Sobic.005G000400.v3.1	Chr05	56051	56996	56687	0	0	0	0	0	0	0	1	0
Sobic.005G205100.v3.1	Chr05	69071513	69076162	69074976	0	0	0	0	0	0	0	1	0
Sobic.005G205100.v3.1	Chr05	69071513	69076162	69075002	0	0	0	0	0	0	0	1	0
Sobic.005G119100.v3.1	Chr05	52009210	52014439	52012732	0	0	0	0	1	0	0	1	0
Sobic.005G005000.v3.1	Chr05	394688	406506	400682	0	0	0	0	1	0	0	0	0
Sobic.005G005000.v3.1	Chr05	394688	406506	397532	0	0	0	0	0	0	0	1	0
Sobic.005G005000.v3.1	Chr05	394688	406506	397745	0	0	0	0	0	0	0	1	0
Sobic.005G005000.v3.1	Chr05	394688	406506	397529	0	0	0	0	0	0	0	1	0
Sobic.005G172700.v3.1	Chr05	65222814	65233838	65232176	0	0	0	0	0	0	0	1	0
Sobic.005G218201.v3.1	Chr05	70444023	70460526	70451434	0	0	0	0	1	1	0	0	0
Sobic.005G028500.v3.1	Chr05	2546682	2548092	2547239	0	0	0	0	0	0	0	0	1
Sobic.005G028500.v3.1	Chr05	2546682	2548092	2547235	0	0	0	0	0	0	0	0	1
Sobic.005G192400.v3.1	Chr05	67595911	67599370	67597806	0	0	0	0	0	0	0	1	0
Sobic.005G192400.v3.1	Chr05	67595911	67599370	67598645	1	0	0	0	0	0	0	1	0
Sobic.005G192400.v3.1	Chr05	67595911	67599370	67598639	0	0	0	0	0	0	0	1	0
Sobic.005G192400.v3.1	Chr05	67595911	67599370	67597812	0	0	0	0	0	0	0	1	0
Sobic.005G192400.v3.1	Chr05	67595911	67599370	67596612	0	0	0	0	0	0	0	1	1
Sobic.005G192400.v3.1	Chr05	67595911	67599370	67597474	0	0	0	0	0	0	1	0	0
Sobic.005G192400.v3.1	Chr05	67595911	67599370	67599121	0	0	0	0	0	0	0	1	0
Sobic.005G192400.v3.1	Chr05	67595911	67599370	67597329	0	0	0	0	0	0	0	1	0
Sobic.005G212500.v3.1	Chr05	69862869	69871008	69864978	0	0	0	0	1	1	0	0	0
Sobic.005G172800.v3.1	Chr05	65248670	65253759	65251162	0	0	1	0	0	0	0	1	0
Sobic.005G172800.v3.1	Chr05	65248670	65253759	65251213	0	0	1	0	0	0	0	0	0
Sobic.005G172800.v3.1	Chr05	65248670	65253759	65251214	0	0	0	0	1	0	0	1	0
Sobic.005G060666.v3.1	Chr05	6304468	6320324	6317574	1	0	0	0	0	0	0	1	1
Sobic.006G203800.v3.1	Chr06	55435171	55440339	55438412	0	0	0	0	0	0	0	1	0
Sobic.006G203800.v3.1	Chr06	55435171	55440339	55438411	0	0	0	0	0	0	0	1	0
Sobic.006G171400.v3.1	Chr06	52776558	52779678	52777863	0	1	0	0	0	1	0	0	1
Sobic.006G019600.v3.1	Chr06	3329226	3339781	3331996	0	0	0	0	0	0	0	1	0
Sobic.006G111700.v3.1	Chr06	47997411	48001089	48000700	0	0	0	0	0	0	0	1	0
Sobic.006G013700.v3.1	Chr06	1934396	1940123	1939854	0	1	0	0	0	0	0	0	1
Sobic.006G013700.v3.1	Chr06	1934396	1940123	1939850	0	1	0	0	0	1	0	0	1
Sobic.006G162000.v3.1	Chr06	51972556	51978526	51976930	0	0	0	0	0	1	0	0	1
Sobic.006G162000.v3.1	Chr06	51972556	51978526	51976928	0	0	0	0	0	1	0	0	1
Sobic.006G162000.v3.1	Chr06	51972556	51978526	51977011	0	0	0	0	0	0	0	1	1
Sobic.006G017500.v3.1	Chr06	2748316	2751917	2748549	0	0	0	0	0	0	0	1	0
Sobic.006G017500.v3.1	Chr06	2748316	2751917	2751865	0	1	0	0	0	0	0	0	0
Sobic.006G017500.v3.1	Chr06	2748316	2751917	2749129	0	0	0	0	0	0	0	1	0
Sobic.006G017500.v3.1	Chr06	2748316	2751917	2749095	1	0	0	0	0	0	0	0	0
Sobic.006G017500.v3.1	Chr06	2748316	2751917	2748457	0	0	0	0	0	0	0	1	1
Sobic.006G017500.v3.1	Chr06	2748316	2751917	2751696	0	0	0	1	0	0	0	0	0
Sobic.006G017500.v3.1	Chr06	2748316	2751917	2748447	0	0	0	0	0	0	0	1	0
Sobic.006G017500.v3.1	Chr06	2748316	2751917	2750147	0	0	0	1	0	0	0	0	0
Sobic.006G017500.v3.1	Chr06	2748316	2751917	2751699	0	0	0	0	0	0	0	0	1
Sobic.006G017500.v3.1	Chr06	2748316	2751917	2748453	0	0	1	1	0	0	0	1	1
Sobic.006G017500.v3.1	Chr06	2748316	2751917	2751693	0	0	0	0	0	0	0	1	0
Sobic.006G017500.v3.1	Chr06	2748316	2751917	2751682	0	0	0	0	0	0	0	1	1
Sobic.006G092400.v3.1	Chr06	46259015	46265904	46261311	0	0	0	1	0	0	1	0	0
Sobic.006G017332.v3.1	Chr06	2709784	2720442	2715118	0	0	1	0	0	0	0	0	0
Sobic.006G017332.v3.1	Chr06	2709784	2720442	2711571	0	0	0	1	0	0	0	0	0
Sobic.006G017332.v3.1	Chr06	2709784	2720442	2715127	1	0	0	0	0	0	0	0	0
Sobic.006G017332.v3.1	Chr06	2709784	2720442	2715115	0	0	1	0	0	0	0	0	0
Sobic.006G017332.v3.1	Chr06	2709784	2720442	2712430	0	0	1	0	0	0	0	0	0
Sobic.006G017332.v3.1	Chr06	2709784	2720442	2712390	0	0	0	1	0	0	0	0	0
Sobic.006G017332.v3.1	Chr06	2709784	2720442	2712525	0	0	1	0	0	0	0	0	0
Sobic.006G017332.v3.1	Chr06	2709784	2720442	2714047	0	1	0	0	0	0	0	0	0
Sobic.006G017332.v3.1	Chr06	2709784	2720442	2714550	0	1	0	0	0	0	0	0	0
Sobic.006G017332.v3.1	Chr06	2709784	2720442	2715277	0	1	0	0	0	0	0	0	1
Sobic.006G017332.v3.1	Chr06	2709784	2720442	2716597	0	0	0	0	0	1	0	0	1
Sobic.006G017332.v3.1	Chr06	2709784	2720442	2715329	0	0	0	0	0	0	0	0	1
Sobic.006G017332.v3.1	Chr06	2709784	2720442	2715130	1	0	0	1	0	0	0	0	0
Sobic.006G171300.v3.1	Chr06	52770941	52773652	52773406	0	0	0	0	1	0	0	1	0
Sobic.006G196500.v3.1	Chr06	54924677	54929373	54926505	0	0	0	0	0	0	0	1	0
Sobic.006G017400.v3.1	Chr06	2724122	2727716	2725103	0	0	0	0	0	0	0	0	1
Sobic.006G017400.v3.1	Chr06	2724122	2727716	2725980	0	0	0	0	0	1	0	0	1
Sobic.006G017400.v3.1	Chr06	2724122	2727716	2725115	0	1	0	0	0	0	0	0	1
Sobic.006G017400.v3.1	Chr06	2724122	2727716	2726727	0	0	0	0	0	0	0	0	1
Sobic.006G017400.v3.1	Chr06	2724122	2727716	2727406	0	1	0	0	0	0	0	1	0
Sobic.006G017400.v3.1	Chr06	2724122	2727716	2727580	0	0	0	0	0	0	0	1	0
Sobic.006G017400.v3.1	Chr06	2724122	2727716	2725972	0	0	0	0	0	0	0	0	1
Sobic.006G079400.v3.1	Chr06	44576693	44580319	44577494	0	0	0	0	0	0	0	1	0
Sobic.006G079350.v3.1	Chr06	44576693	44577681	44577494	0	0	0	0	0	0	0	1	0
Sobic.006G161500.v3.1	Chr06	51932254	51936442	51932569	0	0	0	0	0	0	0	1	0
Sobic.006G066600.v3.1	Chr06	42692211	42697583	42697544	0	0	0	0	0	0	0	1	0
Sobic.006G207400.v3.1	Chr06	55712542	55717195	55715253	0	0	0	0	0	0	0	0	1
Sobic.006G014566.v3.1	Chr06	2159009	2160564	2159158	0	1	0	0	0	1	0	0	1
Sobic.006G025300.v3.1	Chr06	4388231	4395898	4389954	0	0	0	0	0	0	0	1	0
Sobic.006G025300.v3.1	Chr06	4388231	4395898	4391098	0	0	0	0	0	0	0	1	0
Sobic.006G103700.v3.1	Chr06	47356433	47367561	47366957	0	0	0	0	0	0	0	0	1
Sobic.006G040500.v3.1	Chr06	25522678	25574669	25532633	1	0	0	0	0	0	0	1	0
Sobic.006G040500.v3.1	Chr06	25522678	25574669	25532611	0	0	0	0	0	0	0	1	1
Sobic.006G017266.v3.1	Chr06	2714620	2715516	2715118	0	0	1	0	0	0	0	0	0
Sobic.006G017266.v3.1	Chr06	2714620	2715516	2715127	1	0	0	0	0	0	0	0	0
Sobic.006G017266.v3.1	Chr06	2714620	2715516	2715115	0	0	1	0	0	0	0	0	0
Sobic.006G017266.v3.1	Chr06	2714620	2715516	2715277	0	1	0	0	0	0	0	0	1
Sobic.006G017266.v3.1	Chr06	2714620	2715516	2715329	0	0	0	0	0	0	0	0	1
Sobic.006G017266.v3.1	Chr06	2714620	2715516	2715130	1	0	0	1	0	0	0	0	0
Sobic.006G031833.v3.1	Chr06	6875918	6882150	6877935	0	0	0	0	0	0	0	1	0
Sobic.006G129800.v3.1	Chr06	49432960	49442287	49434489	0	0	0	0	1	0	0	1	0
Sobic.006G123400.v3.1	Chr06	48905825	48914389	48911308	1	0	0	0	0	0	1	0	0
Sobic.006G128100.v3.1	Chr06	49302542	49317134	49305490	0	0	0	0	0	0	0	1	1
Sobic.006G128100.v3.1	Chr06	49302542	49317134	49305505	0	0	0	0	0	0	0	1	0
Sobic.006G238500.v3.1	Chr06	57942291	57949048	57944217	0	0	0	0	0	0	0	1	0
Sobic.006G238500.v3.1	Chr06	57942291	57949048	57944180	0	0	0	0	0	0	0	1	0
Sobic.006G110900.v3.1	Chr06	47946294	47952745	47951883	0	0	1	0	1	0	0	0	0
Sobic.006G110900.v3.1	Chr06	47946294	47952745	47951846	0	0	0	0	0	1	0	0	0
Sobic.006G110900.v3.1	Chr06	47946294	47952745	47951893	0	0	0	0	1	0	0	0	0
Sobic.006G110900.v3.1	Chr06	47946294	47952745	47951850	0	0	0	0	0	1	0	0	0
Sobic.006G107600.v3.1	Chr06	47699831	47702572	47701443	0	0	0	0	0	0	0	1	0
Sobic.006G193700.v3.1	Chr06	54708343	54709738	54709495	0	0	0	0	1	0	0	0	0
Sobic.006G193700.v3.1	Chr06	54708343	54709738	54709491	0	0	1	0	1	0	0	1	0
Sobic.006G117400.v3.1	Chr06	48512286	48516841	48513089	0	1	0	0	1	0	0	1	0
Sobic.006G117400.v3.1	Chr06	48512286	48516841	48513064	0	1	0	0	1	0	0	1	0
Sobic.006G117400.v3.1	Chr06	48512286	48516841	48513032	0	0	0	0	1	0	0	1	0
Sobic.006G117400.v3.1	Chr06	48512286	48516841	48513084	0	0	0	0	1	0	0	1	0
Sobic.006G117400.v3.1	Chr06	48512286	48516841	48513043	0	0	0	0	1	0	0	1	0
Sobic.006G117400.v3.1	Chr06	48512286	48516841	48513046	0	0	0	0	1	0	0	1	0
Sobic.006G031600.v3.1	Chr06	6751992	6758389	6757572	0	0	0	0	0	0	0	0	1
Sobic.006G142850.v3.1	Chr06	50513211	50517903	50513253	0	1	0	0	0	0	0	0	0
Sobic.006G055000.v3.1	Chr06	39667935	39673618	39669716	0	1	0	0	0	0	0	0	0
Sobic.006G110500.v3.1	Chr06	47927268	47929907	47929066	0	0	0	0	1	0	0	1	0
Sobic.006G037000.v3.1	Chr06	13613964	13615194	13614061	0	0	0	1	0	0	0	1	1
Sobic.006G088900.v3.1	Chr06	45797780	45805079	45802473	0	0	0	0	1	0	0	0	0
Sobic.006G234200.v3.1	Chr06	57581077	57583744	57582783	0	0	0	0	0	1	0	0	1
Sobic.006G234200.v3.1	Chr06	57581077	57583744	57582821	0	0	0	1	0	0	0	0	1
Sobic.006G219300.v3.1	Chr06	56642614	56655858	56648670	0	1	0	1	0	1	0	0	1
Sobic.006G219300.v3.1	Chr06	56642614	56655858	56648629	0	1	0	1	0	0	0	0	1
Sobic.006G219300.v3.1	Chr06	56642614	56655858	56648637	0	1	0	1	0	0	0	0	1
Sobic.006G219300.v3.1	Chr06	56642614	56655858	56648714	0	1	0	1	0	1	0	0	1
Sobic.006G219300.v3.1	Chr06	56642614	56655858	56648695	0	1	0	1	0	0	0	0	1
Sobic.006G219300.v3.1	Chr06	56642614	56655858	56648636	0	1	0	1	0	0	0	0	1
Sobic.006G266700.v3.1	Chr06	60022668	60028780	60025528	0	0	0	0	0	0	0	1	0
Sobic.006G216000.v3.1	Chr06	56390944	56394072	56392203	0	0	0	0	0	0	0	0	1
Sobic.006G216000.v3.1	Chr06	56390944	56394072	56392219	0	0	0	0	0	0	0	0	1
Sobic.006G159800.v3.1	Chr06	51802254	51806145	51805321	0	0	0	0	0	0	0	1	1
Sobic.006G159800.v3.1	Chr06	51802254	51806145	51805307	0	0	0	0	0	0	0	1	0
Sobic.006G159800.v3.1	Chr06	51802254	51806145	51805176	0	0	0	0	0	0	0	1	1
Sobic.006G159800.v3.1	Chr06	51802254	51806145	51805162	0	0	0	0	0	0	0	1	1
Sobic.006G159800.v3.1	Chr06	51802254	51806145	51805297	0	0	0	0	0	0	0	1	1
Sobic.006G128300.v3.1	Chr06	49337169	49341078	49337272	0	0	1	0	1	0	0	0	0
Sobic.006G128300.v3.1	Chr06	49337169	49341078	49337273	0	0	1	0	1	0	0	0	0
Sobic.006G128300.v3.1	Chr06	49337169	49341078	49337229	0	0	0	0	1	0	0	0	0
Sobic.006G128300.v3.1	Chr06	49337169	49341078	49337280	0	0	1	0	0	0	0	0	0
Sobic.006G056900.v3.1	Chr06	40114190	40125544	40119544	0	0	0	0	0	0	0	0	1
Sobic.006G037401.v3.1	Chr06	14153005	14164701	14163043	0	1	0	0	0	1	0	0	1
Sobic.006G185500.v3.1	Chr06	54061370	54070827	54063572	0	0	0	0	0	0	0	0	1
Sobic.006G049666.v3.1	Chr06	36241318	36243165	36242863	0	1	0	0	0	1	0	0	1
Sobic.006G090100.v3.1	Chr06	46001920	46009182	46004714	0	1	0	0	0	1	0	0	1
Sobic.006G090100.v3.1	Chr06	46001920	46009182	46008216	0	0	0	0	0	1	0	0	1
Sobic.006G090100.v3.1	Chr06	46001920	46009182	46008382	0	1	0	0	0	1	0	0	1
Sobic.006G090100.v3.1	Chr06	46001920	46009182	46003757	0	1	0	0	0	0	0	0	1
Sobic.006G090100.v3.1	Chr06	46001920	46009182	46003728	0	1	0	0	0	0	0	0	1
Sobic.006G208050.v3.1	Chr06	55755345	55762695	55761029	0	1	0	0	0	1	0	0	1
Sobic.006G131050.v3.1	Chr06	49543986	49544600	49544562	0	0	0	0	0	0	0	0	1
Sobic.006G020200.v3.1	Chr06	3409601	3411297	3411275	0	0	0	0	0	0	0	1	0
Sobic.006G001600.v3.1	Chr06	302223	305097	304652	1	0	0	0	0	0	0	0	0
Sobic.006G001600.v3.1	Chr06	302223	305097	303934	0	0	0	0	0	0	0	1	0
Sobic.006G001600.v3.1	Chr06	302223	305097	304746	1	0	1	0	0	0	0	0	0
Sobic.006G001600.v3.1	Chr06	302223	305097	303737	0	0	0	0	0	0	0	0	1
Sobic.006G001600.v3.1	Chr06	302223	305097	303763	0	0	0	0	0	1	0	0	1
Sobic.006G001600.v3.1	Chr06	302223	305097	304733	0	0	0	0	0	0	0	1	0
Sobic.006G001600.v3.1	Chr06	302223	305097	303805	0	0	0	0	0	0	0	0	1
Sobic.006G001600.v3.1	Chr06	302223	305097	304366	0	0	0	0	0	0	0	1	0
Sobic.006G001600.v3.1	Chr06	302223	305097	303753	0	0	0	0	0	0	0	0	1
Sobic.006G234700.v3.1	Chr06	57643053	57648782	57647458	0	1	0	0	0	0	0	1	0
Sobic.006G234700.v3.1	Chr06	57643053	57648782	57647448	0	1	0	0	1	0	0	1	0
Sobic.006G063400.v3.1	Chr06	42184148	42186970	42185167	0	0	0	0	0	0	0	1	0
Sobic.006G053500.v3.1	Chr06	38753388	38770402	38764390	0	0	0	0	0	0	0	1	0
Sobic.006G180700.v3.1	Chr06	53490257	53497908	53492323	0	0	0	0	0	0	0	0	1
Sobic.006G180700.v3.1	Chr06	53490257	53497908	53492348	0	0	0	0	0	0	0	0	1
Sobic.006G118900.v3.1	Chr06	48607979	48611955	48611541	1	0	0	0	0	0	0	0	1
Sobic.006G032000.v3.1	Chr06	6890787	6892503	6891700	0	0	0	0	0	0	1	0	0
Sobic.006G190000.v3.1	Chr06	54415461	54422688	54418395	0	0	0	0	0	0	0	0	1
Sobic.006G066650.v3.1	Chr06	42697394	42701470	42697544	0	0	0	0	0	0	0	1	0
Sobic.006G066650.v3.1	Chr06	42697394	42701470	42700783	0	0	0	0	0	0	0	1	0
Sobic.006G195800.v3.1	Chr06	54881149	54889652	54887697	0	1	1	0	1	0	0	1	0
Sobic.006G195800.v3.1	Chr06	54881149	54889652	54887675	0	0	0	0	0	0	0	1	0
Sobic.006G195800.v3.1	Chr06	54881149	54889652	54887610	0	0	1	0	0	0	0	1	0
Sobic.006G195800.v3.1	Chr06	54881149	54889652	54887666	0	0	0	0	0	0	0	1	0
Sobic.006G195800.v3.1	Chr06	54881149	54889652	54887557	0	0	0	0	0	0	0	1	0
Sobic.006G195800.v3.1	Chr06	54881149	54889652	54887669	0	0	0	0	0	0	0	1	0
Sobic.006G180000.v3.1	Chr06	53435659	53439838	53438772	0	1	0	1	0	0	0	0	1
Sobic.006G180000.v3.1	Chr06	53435659	53439838	53435705	0	0	0	0	0	0	0	1	0
Sobic.006G180000.v3.1	Chr06	53435659	53439838	53438778	0	1	0	1	0	0	0	0	1
Sobic.006G249050.v3.1	Chr06	58816762	58818502	58817293	1	0	0	0	0	0	0	0	1
Sobic.006G249050.v3.1	Chr06	58816762	58818502	58817094	0	1	0	0	1	0	0	0	1
Sobic.006G249050.v3.1	Chr06	58816762	58818502	58817348	0	0	0	0	0	0	0	0	1
Sobic.006G249050.v3.1	Chr06	58816762	58818502	58817359	0	0	0	0	0	0	0	0	1
Sobic.006G083300.v3.1	Chr06	45201363	45228930	45210207	0	1	0	0	1	0	0	0	0
Sobic.006G083300.v3.1	Chr06	45201363	45228930	45209748	1	0	0	0	0	0	0	1	1
Sobic.006G110300.v3.1	Chr06	47912140	47918977	47918363	0	0	1	0	0	0	0	1	0
Sobic.006G110300.v3.1	Chr06	47912140	47918977	47918495	0	0	0	0	0	0	0	1	0
Sobic.006G110300.v3.1	Chr06	47912140	47918977	47917901	0	0	1	0	0	0	0	1	0
Sobic.006G110300.v3.1	Chr06	47912140	47918977	47913885	0	0	0	0	1	0	0	1	0
Sobic.006G110300.v3.1	Chr06	47912140	47918977	47918042	0	0	0	0	0	0	0	1	0
Sobic.006G110300.v3.1	Chr06	47912140	47918977	47917993	0	0	0	0	0	0	0	1	0
Sobic.006G110300.v3.1	Chr06	47912140	47918977	47917916	0	1	0	0	0	0	0	1	0
Sobic.006G110300.v3.1	Chr06	47912140	47918977	47918458	0	1	0	0	1	0	0	1	0
Sobic.006G110300.v3.1	Chr06	47912140	47918977	47918001	0	0	0	0	0	0	0	1	0
Sobic.006G222700.v3.1	Chr06	56894496	56897626	56896502	0	0	0	0	1	0	0	1	0
Sobic.006G222700.v3.1	Chr06	56894496	56897626	56896587	0	0	1	0	1	0	0	1	0
Sobic.006G222700.v3.1	Chr06	56894496	56897626	56896510	0	0	1	0	1	0	0	1	0
Sobic.006G221500.v3.1	Chr06	56819175	56821962	56821489	0	0	0	0	1	0	0	1	0
Sobic.006G221500.v3.1	Chr06	56819175	56821962	56821487	0	0	0	0	1	0	0	1	0
Sobic.006G091100.v3.1	Chr06	46097821	46100437	46097856	0	0	0	0	1	0	0	0	0
Sobic.006G108000.v3.1	Chr06	47758956	47762487	47759573	0	0	0	0	1	0	0	0	0
Sobic.006G072501.v3.1	Chr06	43474420	43491285	43485838	1	0	0	0	0	0	0	0	0
Sobic.006G072501.v3.1	Chr06	43474420	43491285	43485161	0	0	0	0	0	0	0	1	0
Sobic.006G073900.v3.1	Chr06	43634255	43636529	43636502	0	0	0	0	0	1	0	0	1
Sobic.006G176100.v3.1	Chr06	53145931	53151559	53150749	0	0	0	0	0	1	0	0	1
Sobic.006G106700.v3.1	Chr06	47641062	47643877	47642404	0	0	0	0	1	0	0	0	0
Sobic.006G106700.v3.1	Chr06	47641062	47643877	47642084	0	1	0	0	0	0	0	0	1
Sobic.006G204850.v3.1	Chr06	55481127	55481970	55481679	0	0	0	0	1	0	0	0	0
Sobic.006G180300.v3.1	Chr06	53452754	53456729	53455581	0	0	0	0	0	0	0	1	0
Sobic.006G180300.v3.1	Chr06	53452754	53456729	53455576	0	0	0	0	0	0	0	1	0
Sobic.006G242200.v3.1	Chr06	58290141	58293675	58290972	0	1	0	0	0	1	0	0	1
Sobic.006G228000.v3.1	Chr06	57260759	57261925	57261782	0	0	0	0	0	0	0	0	1
Sobic.006G103200.v3.1	Chr06	47335501	47340582	47339813	0	0	0	0	0	0	0	1	0
Sobic.006G103200.v3.1	Chr06	47335501	47340582	47339934	0	0	0	0	1	0	0	0	0
Sobic.006G189801.v3.1	Chr06	54391519	54392109	54391916	0	0	0	0	0	0	0	1	0
Sobic.006G006600.v3.1	Chr06	1011352	1021250	1016800	1	0	0	0	0	0	0	0	0
Sobic.006G133100.v3.1	Chr06	49673685	49677776	49674995	0	1	0	0	0	0	0	0	0
Sobic.006G133100.v3.1	Chr06	49673685	49677776	49675029	0	0	0	0	1	0	0	1	0
Sobic.006G013100.v3.1	Chr06	1887690	1894596	1893167	1	0	0	0	0	0	0	0	0
Sobic.006G002400.v3.1	Chr06	383980	398526	387386	0	1	0	0	1	0	0	1	0
Sobic.006G002400.v3.1	Chr06	383980	398526	387365	0	0	0	0	1	0	0	0	0
Sobic.006G222800.v3.1	Chr06	56896961	56905638	56902638	0	0	0	0	0	1	0	0	1
Sobic.006G222800.v3.1	Chr06	56896961	56905638	56902680	0	0	0	0	0	1	0	0	1
Sobic.006G222800.v3.1	Chr06	56896961	56905638	56902696	0	0	0	0	0	1	0	0	1
Sobic.006G222800.v3.1	Chr06	56896961	56905638	56898286	0	1	0	0	1	0	0	1	0
Sobic.006G222800.v3.1	Chr06	56896961	56905638	56898311	0	0	0	0	1	0	0	1	0
Sobic.006G222800.v3.1	Chr06	56896961	56905638	56898318	0	1	0	0	1	0	0	1	0
Sobic.006G161400.v3.1	Chr06	51928221	51931789	51928244	0	1	0	0	1	0	0	1	0
Sobic.006G161400.v3.1	Chr06	51928221	51931789	51928241	0	1	0	0	1	0	0	1	0
Sobic.006G020000.v3.1	Chr06	3376865	3385862	3385651	0	0	0	0	0	0	0	0	1
Sobic.006G129900.v3.1	Chr06	49442450	49445381	49443877	0	0	1	0	0	0	0	0	0
Sobic.006G024450.v3.1	Chr06	4172702	4173561	4173246	1	0	0	0	0	0	0	1	1
Sobic.006G024450.v3.1	Chr06	4172702	4173561	4173101	0	1	0	0	1	0	0	1	0
Sobic.006G184200.v3.1	Chr06	53926286	53930515	53929966	0	1	0	0	0	0	0	1	0
Sobic.006G184200.v3.1	Chr06	53926286	53930515	53930003	0	0	0	0	0	0	0	1	0
Sobic.006G184200.v3.1	Chr06	53926286	53930515	53929984	0	0	0	0	0	0	0	1	0
Sobic.006G184200.v3.1	Chr06	53926286	53930515	53930012	0	0	0	0	0	0	0	1	0
Sobic.006G184200.v3.1	Chr06	53926286	53930515	53930018	0	0	0	0	0	0	0	1	0
Sobic.006G001900.v3.1	Chr06	339710	349053	348022	0	0	1	0	0	0	0	1	0
Sobic.006G046300.v3.1	Chr06	32263832	32274069	32266329	0	0	0	0	0	0	0	1	0
Sobic.006G219250.v3.1	Chr06	56637558	56642052	56639854	0	0	0	0	0	0	0	1	0
Sobic.006G029700.v3.1	Chr06	6226081	6249707	6246291	0	0	0	0	0	0	0	1	0
Sobic.006G016700.v3.1	Chr06	2630055	2658873	2646801	1	0	0	0	0	0	0	1	0
Sobic.006G016700.v3.1	Chr06	2630055	2658873	2647107	0	0	0	0	0	0	0	1	1
Sobic.006G209850.v3.1	Chr06	55939037	55963538	55957992	0	1	0	0	0	0	0	0	0
Sobic.006G247500.v3.1	Chr06	58666003	58676994	58669779	0	0	0	0	1	0	0	0	0
Sobic.006G197000.v3.1	Chr06	54948645	54950801	54949275	0	0	0	0	1	0	0	0	0
Sobic.006G110400.v3.1	Chr06	47919862	47924253	47920630	0	0	0	0	1	0	0	1	0
Sobic.006G226100.v3.1	Chr06	57138522	57140212	57140197	0	1	0	0	0	0	0	0	1
Sobic.006G226100.v3.1	Chr06	57138522	57140212	57140193	0	1	0	0	0	0	0	0	1
Sobic.006G038400.v3.1	Chr06	15970957	15986533	15973749	0	1	0	0	0	1	0	0	1
Sobic.006G088400.v3.1	Chr06	45751365	45757210	45753541	0	0	0	0	0	0	0	1	0
Sobic.006G088400.v3.1	Chr06	45751365	45757210	45753540	0	0	0	0	0	0	0	1	0
Sobic.006G088400.v3.1	Chr06	45751365	45757210	45753605	0	0	0	0	0	0	0	1	0
Sobic.006G088400.v3.1	Chr06	45751365	45757210	45753633	0	0	0	0	0	0	0	1	0
Sobic.006G088400.v3.1	Chr06	45751365	45757210	45753630	0	0	0	0	0	0	0	1	0
Sobic.006G221600.v3.1	Chr06	56821438	56832732	56821489	0	0	0	0	1	0	0	1	0
Sobic.006G221600.v3.1	Chr06	56821438	56832732	56821487	0	0	0	0	1	0	0	1	0
Sobic.006G277800.v3.1	Chr06	60874713	60876219	60874903	1	0	1	0	0	0	1	0	0
Sobic.007G102700.v3.1	Chr07	28086433	28090595	28087193	0	0	0	0	0	0	0	1	0
Sobic.007G148100.v3.1	Chr07	57876308	57880442	57879997	0	0	0	0	0	0	0	1	1
Sobic.007G129300.v3.1	Chr07	54578165	54580032	54579404	0	0	0	0	0	0	0	1	0
Sobic.007G042200.v3.1	Chr07	4193375	4200013	4199355	0	0	0	0	0	0	0	0	1
Sobic.007G034300.v3.1	Chr07	3003803	3006591	3004181	0	0	0	0	0	0	0	1	0
Sobic.007G034300.v3.1	Chr07	3003803	3006591	3004211	0	0	0	0	0	0	0	1	0
Sobic.007G106700.v3.1	Chr07	38173614	38201248	38187800	0	0	0	0	0	0	0	0	1
Sobic.007G008600.v3.1	Chr07	784487	786939	786374	0	0	0	0	0	0	0	1	0
Sobic.007G154800.v3.1	Chr07	58837802	58840288	58840178	0	0	0	0	0	1	0	0	1
Sobic.007G101100.v3.1	Chr07	24045360	24049637	24047456	1	0	0	0	0	0	0	1	0
Sobic.007G101100.v3.1	Chr07	24045360	24049637	24047934	0	0	0	0	0	0	0	1	0
Sobic.007G008200.v3.1	Chr07	726378	733158	726764	0	0	0	0	0	0	1	0	0
Sobic.007G053800.v3.1	Chr07	5434970	5438674	5437791	0	0	0	0	0	0	0	1	0
Sobic.007G165600.v3.1	Chr07	60032398	60043960	60042904	0	0	0	0	0	1	0	0	1
Sobic.007G165600.v3.1	Chr07	60032398	60043960	60042920	0	0	0	0	0	1	0	0	1
Sobic.007G165600.v3.1	Chr07	60032398	60043960	60042926	0	0	0	0	0	1	0	0	1
Sobic.007G012800.v3.1	Chr07	1159594	1164524	1162835	0	0	0	0	0	0	0	1	0
Sobic.007G058600.v3.1	Chr07	6066875	6073377	6067604	0	0	0	0	0	0	0	1	0
Sobic.007G058600.v3.1	Chr07	6066875	6073377	6067690	0	0	0	0	0	0	0	1	0
Sobic.007G058600.v3.1	Chr07	6066875	6073377	6067682	0	0	0	0	0	0	0	1	0
Sobic.007G098950.v3.1	Chr07	20836937	20840587	20838843	0	0	0	0	0	0	0	1	1
Sobic.007G098950.v3.1	Chr07	20836937	20840587	20838872	1	0	0	0	0	0	0	1	0
Sobic.007G163433.v3.1	Chr07	59789858	59791143	59790197	0	0	0	0	0	0	1	0	0
Sobic.007G163433.v3.1	Chr07	59789858	59791143	59790173	0	0	0	0	0	1	0	0	0
Sobic.007G198000.v3.1	Chr07	62941432	62942798	62941510	1	0	0	0	0	0	0	1	0
Sobic.007G226900.v3.1	Chr07	65410301	65410703	65410316	0	0	0	0	0	0	0	0	1
Sobic.007G216100.v3.1	Chr07	64459498	64463442	64463087	0	0	1	0	0	0	0	1	0
Sobic.007G216100.v3.1	Chr07	64459498	64463442	64463106	0	0	1	0	0	0	0	1	0
Sobic.007G006200.v3.1	Chr07	527466	532783	530825	0	1	0	0	0	0	0	1	0
Sobic.007G006200.v3.1	Chr07	527466	532783	530799	0	0	1	0	0	0	0	1	0
Sobic.007G006200.v3.1	Chr07	527466	532783	530788	0	0	1	0	0	0	0	1	0
Sobic.007G006200.v3.1	Chr07	527466	532783	530756	0	0	1	0	0	0	0	1	0
Sobic.007G006200.v3.1	Chr07	527466	532783	530781	0	1	1	0	0	0	0	1	0
Sobic.007G020500.v3.1	Chr07	1925863	1933752	1933080	0	0	0	0	0	0	0	0	1
Sobic.007G020500.v3.1	Chr07	1925863	1933752	1933320	0	0	0	0	0	0	0	1	0
Sobic.007G140800.v3.1	Chr07	56982870	56987479	56986750	0	0	0	0	0	1	0	0	0
Sobic.007G160050.v3.1	Chr07	59437391	59456374	59450272	0	0	0	0	0	0	0	0	1
Sobic.007G160050.v3.1	Chr07	59437391	59456374	59449243	1	0	0	0	0	0	0	0	1
Sobic.007G095333.v3.1	Chr07	17654224	17660054	17656355	0	0	0	0	1	0	0	0	0
Sobic.007G014500.v3.1	Chr07	1254535	1264669	1256356	0	0	0	0	0	0	0	1	0
Sobic.007G007700.v3.1	Chr07	697282	699024	697822	0	0	0	0	0	0	0	1	0
Sobic.007G195800.v3.1	Chr07	62782489	62785430	62782981	0	0	0	0	0	0	0	1	0
Sobic.007G195800.v3.1	Chr07	62782489	62785430	62782988	0	1	0	0	0	0	0	1	0
Sobic.007G195800.v3.1	Chr07	62782489	62785430	62782971	0	1	0	0	0	0	0	1	0
Sobic.007G103732.v3.1	Chr07	32564224	32575387	32567526	1	0	0	0	0	0	0	0	0
Sobic.007G103732.v3.1	Chr07	32564224	32575387	32571827	0	0	0	1	0	0	0	0	0
Sobic.007G171950.v3.1	Chr07	60697785	60704010	60700403	0	1	0	0	0	0	0	0	1
Sobic.007G171950.v3.1	Chr07	60697785	60704010	60700417	0	1	0	0	0	1	0	0	1
Sobic.007G173100.v3.1	Chr07	60805440	60809997	60809949	0	0	1	0	0	0	0	0	0
Sobic.007G090430.v3.1	Chr07	13763568	13783574	13763947	0	0	0	0	0	0	0	1	0
Sobic.007G122000.v3.1	Chr07	52561868	52565942	52561900	0	1	0	0	0	1	0	0	1
Sobic.007G033100.v3.1	Chr07	2907159	2923439	2919939	0	0	0	0	0	0	0	1	0
Sobic.007G033100.v3.1	Chr07	2907159	2923439	2917759	0	0	0	0	0	0	0	1	0
Sobic.007G033100.v3.1	Chr07	2907159	2923439	2918987	1	0	0	0	0	0	0	0	0
Sobic.007G101600.v3.1	Chr07	25992700	26003422	25995769	1	0	0	0	0	0	1	0	0
Sobic.007G041900.v3.1	Chr07	4122813	4133209	4130263	0	0	0	0	0	0	0	1	0
Sobic.007G041900.v3.1	Chr07	4122813	4133209	4129315	0	0	0	0	1	0	0	0	0
Sobic.007G116400.v3.1	Chr07	50452694	50460947	50460604	1	0	0	0	0	0	0	0	0
Sobic.007G116400.v3.1	Chr07	50452694	50460947	50460695	0	0	0	0	0	1	0	0	0
Sobic.007G144501.v3.1	Chr07	57448010	57451016	57448091	0	0	0	0	0	1	0	0	1
Sobic.007G144501.v3.1	Chr07	57448010	57451016	57448090	0	0	0	0	0	1	0	0	1
Sobic.007G144501.v3.1	Chr07	57448010	57451016	57448064	0	0	0	0	0	1	0	0	1
Sobic.007G144501.v3.1	Chr07	57448010	57451016	57449433	0	1	0	1	0	1	0	0	1
Sobic.007G144501.v3.1	Chr07	57448010	57451016	57448075	0	0	0	0	0	1	0	0	1
Sobic.007G144501.v3.1	Chr07	57448010	57451016	57448074	0	0	0	0	0	1	0	0	1
Sobic.007G144501.v3.1	Chr07	57448010	57451016	57449472	0	0	0	0	0	0	0	0	1
Sobic.007G136200.v3.1	Chr07	56275147	56277901	56275713	0	1	0	0	0	0	0	0	1
Sobic.007G115300.v3.1	Chr07	50004932	50007195	50005081	0	0	0	0	0	0	0	0	1
Sobic.007G171800.v3.1	Chr07	60695331	60697608	60696245	0	0	0	0	0	1	0	0	1
Sobic.007G075750.v3.1	Chr07	8711979	8713958	8712061	0	0	0	0	0	0	0	1	0
Sobic.007G089900.v3.1	Chr07	12684979	12699403	12686797	0	0	0	0	0	0	0	0	1
Sobic.007G089900.v3.1	Chr07	12684979	12699403	12686718	0	0	0	0	0	0	0	0	1
Sobic.007G133800.v3.1	Chr07	55752877	55767396	55761952	0	1	0	0	0	1	0	0	1
Sobic.007G133800.v3.1	Chr07	55752877	55767396	55763787	0	0	0	0	0	0	0	0	1
Sobic.007G133800.v3.1	Chr07	55752877	55767396	55761969	0	0	0	0	0	0	0	0	1
Sobic.007G133800.v3.1	Chr07	55752877	55767396	55761960	0	0	0	0	0	1	0	0	1
Sobic.007G162500.v3.1	Chr07	59660820	59664676	59664339	0	0	0	0	0	0	0	1	1
Sobic.007G214300.v3.1	Chr07	64283323	64290571	64285108	1	0	1	0	0	0	0	0	0
Sobic.007G214300.v3.1	Chr07	64283323	64290571	64284372	0	0	0	0	0	0	1	0	0
Sobic.007G214300.v3.1	Chr07	64283323	64290571	64290345	1	0	0	0	0	0	0	1	0
Sobic.007G214300.v3.1	Chr07	64283323	64290571	64290358	0	0	0	0	0	0	0	1	0
Sobic.007G161200.v3.1	Chr07	59594341	59597751	59597441	0	1	1	0	0	0	0	1	0
Sobic.007G161200.v3.1	Chr07	59594341	59597751	59597526	0	0	0	0	0	0	0	1	0
Sobic.007G161200.v3.1	Chr07	59594341	59597751	59597426	0	1	0	0	0	0	0	1	0
Sobic.007G161200.v3.1	Chr07	59594341	59597751	59597536	0	0	0	0	0	0	0	1	0
Sobic.007G161200.v3.1	Chr07	59594341	59597751	59597397	0	1	0	0	1	0	0	1	0
Sobic.007G020000.v3.1	Chr07	1860285	1862353	1861446	1	0	0	0	0	0	0	1	0
Sobic.007G103100.v3.1	Chr07	28555158	28588738	28565993	0	0	0	0	0	0	0	0	1
Sobic.007G103100.v3.1	Chr07	28555158	28588738	28577615	1	0	0	0	0	0	0	1	0
Sobic.007G103100.v3.1	Chr07	28555158	28588738	28577585	0	0	0	1	0	0	0	0	0
Sobic.007G103100.v3.1	Chr07	28555158	28588738	28574350	0	0	0	0	0	0	0	0	1
Sobic.007G072133.v3.1	Chr07	8110415	8120053	8115189	0	0	0	1	0	0	0	0	1
Sobic.007G161300.v3.1	Chr07	59598094	59601604	59600976	0	0	0	0	0	0	0	1	0
Sobic.007G161300.v3.1	Chr07	59598094	59601604	59601067	0	0	0	0	0	0	0	1	0
Sobic.007G164050.v3.1	Chr07	59886957	59890913	59888737	0	0	1	0	0	0	0	1	0
Sobic.007G189200.v3.1	Chr07	62190718	62195207	62194573	0	0	0	0	0	0	0	1	0
Sobic.008G138700.v3.1	Chr08	56764104	56776047	56768355	0	0	0	0	0	0	0	1	1
Sobic.008G138700.v3.1	Chr08	56764104	56776047	56768611	0	0	0	0	0	0	0	1	0
Sobic.008G123600.v3.1	Chr08	54648936	54653988	54653413	0	0	0	0	0	0	0	1	0
Sobic.008G123600.v3.1	Chr08	54648936	54653988	54653423	0	0	0	0	0	0	0	1	0
Sobic.008G050300.v3.1	Chr08	4979138	4990191	4988154	0	0	0	0	0	0	0	1	0
Sobic.008G050300.v3.1	Chr08	4979138	4990191	4984030	0	0	0	0	1	0	0	0	0
Sobic.008G050300.v3.1	Chr08	4979138	4990191	4980486	0	0	0	0	1	0	0	1	0
Sobic.008G050300.v3.1	Chr08	4979138	4990191	4983780	0	0	0	0	0	0	0	1	0
Sobic.008G187400.v3.1	Chr08	62193789	62201413	62194996	0	0	1	0	0	0	0	1	0
Sobic.008G059900.v3.1	Chr08	6382390	6387230	6384350	0	0	1	0	1	0	0	1	0
Sobic.008G059900.v3.1	Chr08	6382390	6387230	6385462	0	0	0	0	0	0	0	1	0
Sobic.008G041400.v3.1	Chr08	4023369	4028184	4026365	0	0	0	0	1	0	0	1	0
Sobic.008G056100.v3.1	Chr08	5827624	5830551	5829615	0	0	0	0	0	0	0	1	1
Sobic.008G056100.v3.1	Chr08	5827624	5830551	5830453	0	0	0	0	0	0	0	1	0
Sobic.008G056100.v3.1	Chr08	5827624	5830551	5830420	0	0	0	0	0	0	0	1	0
Sobic.008G056100.v3.1	Chr08	5827624	5830551	5829541	0	0	0	0	0	0	0	1	0
Sobic.008G120600.v3.1	Chr08	53613849	53615406	53615368	1	0	0	0	0	0	0	0	0
Sobic.008G066800.v3.1	Chr08	7563115	7564428	7563491	0	0	0	0	1	0	0	1	0
Sobic.008G066800.v3.1	Chr08	7563115	7564428	7563457	0	0	0	0	1	0	0	1	0
Sobic.008G066800.v3.1	Chr08	7563115	7564428	7563506	0	0	0	0	1	0	0	1	0
Sobic.008G109950.v3.1	Chr08	51132322	51143040	51142790	0	0	0	0	0	0	0	1	0
Sobic.008G109950.v3.1	Chr08	51132322	51143040	51142822	0	0	0	0	0	0	0	1	1
Sobic.008G079600.v3.1	Chr08	12891733	12913069	12910578	0	0	1	0	1	0	0	1	0
Sobic.008G079600.v3.1	Chr08	12891733	12913069	12910571	0	0	0	0	1	0	0	1	0
Sobic.008G079600.v3.1	Chr08	12891733	12913069	12910642	0	0	0	0	1	0	0	1	0
Sobic.008G079600.v3.1	Chr08	12891733	12913069	12910579	0	0	1	0	1	0	0	1	0
Sobic.008G079600.v3.1	Chr08	12891733	12913069	12893857	0	0	0	0	1	0	0	1	0
Sobic.008G150200.v3.1	Chr08	58330417	58336040	58334174	0	0	0	0	0	0	0	1	0
Sobic.008G150200.v3.1	Chr08	58330417	58336040	58334203	0	0	0	0	0	0	0	1	0
Sobic.008G150200.v3.1	Chr08	58330417	58336040	58334187	0	0	0	0	0	0	0	1	0
Sobic.008G140700.v3.1	Chr08	57118854	57128102	57119918	0	0	0	0	0	0	0	1	0
Sobic.008G140700.v3.1	Chr08	57118854	57128102	57119611	0	0	0	0	0	0	0	1	0
Sobic.008G140700.v3.1	Chr08	57118854	57128102	57119579	0	0	0	0	0	0	0	1	0
Sobic.008G140700.v3.1	Chr08	57118854	57128102	57119616	0	0	0	0	0	0	0	1	0
Sobic.008G167500.v3.1	Chr08	60154291	60158929	60156507	0	0	1	0	1	0	0	1	0
Sobic.008G051900.v3.1	Chr08	5232111	5235102	5233817	0	1	0	0	0	0	0	0	0
Sobic.008G091400.v3.1	Chr08	37962849	37976415	37965972	0	0	0	0	0	0	0	1	0
Sobic.008G124700.v3.1	Chr08	54802528	54805018	54804646	0	0	0	0	0	1	0	0	1
Sobic.008G104701.v3.1	Chr08	49179049	49185214	49181069	0	0	0	0	0	0	0	1	0
Sobic.008G115800.v3.1	Chr08	52564832	52569588	52566574	0	0	0	0	0	0	0	0	1
Sobic.008G052200.v3.1	Chr08	5249360	5266426	5266250	0	0	0	0	1	0	0	1	0
Sobic.008G052200.v3.1	Chr08	5249360	5266426	5266297	0	0	0	0	1	0	0	0	0
Sobic.008G052200.v3.1	Chr08	5249360	5266426	5266233	0	0	0	0	1	0	0	0	0
Sobic.008G052200.v3.1	Chr08	5249360	5266426	5266247	0	0	0	0	1	0	0	1	0
Sobic.008G131800.v3.1	Chr08	55801939	55815614	55811936	1	0	0	0	0	0	0	0	0
Sobic.008G141501.v3.1	Chr08	57241002	57242627	57241332	0	0	0	0	0	0	0	1	0
Sobic.008G110050.v3.1	Chr08	51276552	51280633	51277547	0	1	0	0	0	0	0	0	0
Sobic.008G089750.v3.1	Chr08	32855813	32857417	32856158	0	0	0	0	1	0	0	1	0
Sobic.008G101500.v3.1	Chr08	48251815	48256138	48252320	0	0	0	0	0	0	0	1	0
Sobic.008G006200.v3.1	Chr08	517708	519969	519498	0	1	0	0	0	1	0	0	1
Sobic.008G052000.v3.1	Chr08	5237490	5243029	5242533	0	0	0	0	1	0	0	0	0
Sobic.008G140500.v3.1	Chr08	57110217	57113465	57113376	0	0	0	0	1	0	0	1	0
Sobic.008G140500.v3.1	Chr08	57110217	57113465	57113418	0	0	0	0	0	0	0	1	0
Sobic.008G105200.v3.1	Chr08	49392126	49395844	49393099	1	0	0	0	1	0	1	1	0
Sobic.008G131500.v3.1	Chr08	55748818	55755548	55755165	1	0	0	0	0	0	0	0	0
Sobic.008G123801.v3.1	Chr08	54680184	54692941	54686054	0	1	0	0	0	0	0	0	0
Sobic.008G005700.v3.1	Chr08	489090	501266	490748	0	0	0	0	0	0	0	1	0
Sobic.008G005700.v3.1	Chr08	489090	501266	490508	0	0	0	0	0	0	0	1	0
Sobic.008G139100.v3.1	Chr08	56847138	56853481	56852230	0	0	0	0	0	0	0	1	0
Sobic.008G139100.v3.1	Chr08	56847138	56853481	56852300	0	0	0	0	0	0	0	1	0
Sobic.008G026100.v3.1	Chr08	2361313	2362853	2362203	0	0	0	0	0	0	0	0	1
Sobic.008G069700.v3.1	Chr08	8434762	8437640	8434929	1	0	0	0	0	0	0	0	0
Sobic.008G069700.v3.1	Chr08	8434762	8437640	8434882	1	0	0	0	0	0	0	0	0
Sobic.008G069700.v3.1	Chr08	8434762	8437640	8434930	1	0	0	0	0	0	0	0	0
Sobic.008G140400.v3.1	Chr08	57100191	57105234	57101591	0	1	1	0	1	0	0	1	0
Sobic.008G140400.v3.1	Chr08	57100191	57105234	57101716	0	0	0	0	1	0	0	1	0
Sobic.008G060150.v3.1	Chr08	6432590	6435970	6435191	0	0	1	0	0	0	0	1	0
Sobic.008G105900.v3.1	Chr08	49873779	49877757	49876204	0	0	0	1	0	1	0	0	0
Sobic.008G105900.v3.1	Chr08	49873779	49877757	49876178	0	0	0	1	0	0	0	0	0
Sobic.008G131200.v3.1	Chr08	55707544	55714682	55712549	0	0	0	0	0	0	0	1	0
Sobic.008G058500.v3.1	Chr08	6145464	6147947	6146372	0	0	0	0	0	0	0	1	0
Sobic.008G092400.v3.1	Chr08	39832784	39837485	39834737	0	0	0	0	1	0	0	1	0
Sobic.008G166400.v3.1	Chr08	59995819	60002710	59998846	0	0	1	0	0	0	0	0	0
Sobic.008G166400.v3.1	Chr08	59995819	60002710	59998857	0	0	0	0	0	0	0	0	1
Sobic.008G166400.v3.1	Chr08	59995819	60002710	59998864	0	1	0	0	0	0	0	0	0
Sobic.008G030600.v3.1	Chr08	2727276	2736824	2732464	0	1	0	0	0	0	0	0	0
Sobic.008G030600.v3.1	Chr08	2727276	2736824	2732481	0	1	0	0	0	0	0	0	1
Sobic.008G032900.v3.1	Chr08	2954462	2972605	2964247	0	0	0	0	0	0	0	0	1
Sobic.008G121900.v3.1	Chr08	54119654	54135026	54122220	1	0	0	0	0	0	0	0	0
Sobic.008G089700.v3.1	Chr08	32810818	32882137	32856158	0	0	0	0	1	0	0	1	0
Sobic.008G089700.v3.1	Chr08	32810818	32882137	32853740	0	0	0	0	0	0	0	1	0
Sobic.008G131601.v3.1	Chr08	55772437	55777903	55772778	0	0	0	0	0	0	0	0	1
Sobic.008G088827.v3.1	Chr08	20498037	20499998	20499867	0	0	0	0	0	0	0	1	0
Sobic.008G166550.v3.1	Chr08	60010211	60013868	60013446	0	0	0	0	0	0	0	0	1
Sobic.008G166550.v3.1	Chr08	60010211	60013868	60013419	0	0	0	0	0	0	0	0	1
Sobic.008G166550.v3.1	Chr08	60010211	60013868	60013224	0	0	0	0	0	0	0	0	1
Sobic.008G166550.v3.1	Chr08	60010211	60013868	60013482	0	0	0	0	0	0	0	0	1
Sobic.008G166550.v3.1	Chr08	60010211	60013868	60013269	0	0	0	0	0	0	0	0	1
Sobic.008G166550.v3.1	Chr08	60010211	60013868	60013325	0	0	0	0	0	0	0	0	1
Sobic.008G106550.v3.1	Chr08	50142779	50144253	50144241	0	0	0	0	0	0	0	1	0
Sobic.008G026200.v3.1	Chr08	2374545	2378981	2375780	0	0	0	0	0	0	0	1	0
Sobic.008G026200.v3.1	Chr08	2374545	2378981	2376029	0	0	0	0	0	0	0	1	0
Sobic.008G026200.v3.1	Chr08	2374545	2378981	2376024	0	0	0	0	0	0	0	1	0
Sobic.008G026200.v3.1	Chr08	2374545	2378981	2375766	0	0	0	0	0	0	0	1	0
Sobic.008G026200.v3.1	Chr08	2374545	2378981	2376049	0	0	0	0	0	0	0	1	0
Sobic.008G026200.v3.1	Chr08	2374545	2378981	2375761	0	0	0	0	0	0	0	1	0
Sobic.008G026200.v3.1	Chr08	2374545	2378981	2375786	0	0	0	0	0	0	0	1	0
Sobic.008G026200.v3.1	Chr08	2374545	2378981	2376062	0	0	0	0	0	0	0	1	0
Sobic.008G026200.v3.1	Chr08	2374545	2378981	2377310	0	0	0	0	0	0	0	1	0
Sobic.008G067700.v3.1	Chr08	7752610	7757085	7755420	0	0	0	0	0	0	0	1	0
Sobic.008G067700.v3.1	Chr08	7752610	7757085	7756079	0	0	0	0	1	0	0	1	0
Sobic.008G067700.v3.1	Chr08	7752610	7757085	7756185	0	0	0	0	1	0	0	1	0
Sobic.008G067700.v3.1	Chr08	7752610	7757085	7756092	0	0	0	0	1	0	0	1	0
Sobic.008G067700.v3.1	Chr08	7752610	7757085	7755417	0	0	0	0	1	0	0	1	0
Sobic.008G067700.v3.1	Chr08	7752610	7757085	7755423	0	0	0	0	1	0	0	1	0
Sobic.008G067700.v3.1	Chr08	7752610	7757085	7756065	0	0	0	0	1	0	0	1	0
Sobic.008G014801.v3.1	Chr08	1239286	1244594	1239534	0	0	0	0	0	1	0	0	1
Sobic.008G114600.v3.1	Chr08	52360202	52361342	52360438	0	0	0	0	0	0	0	1	0
Sobic.008G114600.v3.1	Chr08	52360202	52361342	52360474	0	0	0	0	0	0	0	1	0
Sobic.008G045650.v3.1	Chr08	4474815	4486555	4475396	0	1	0	0	0	0	0	0	0
Sobic.008G080400.v3.1	Chr08	13754078	13757147	13756453	0	0	0	0	0	0	0	1	0
Sobic.008G142400.v3.1	Chr08	57335083	57374353	57339077	0	1	1	0	0	0	0	0	0
Sobic.008G142400.v3.1	Chr08	57335083	57374353	57338361	1	0	0	0	0	0	0	0	0
Sobic.008G166300.v3.1	Chr08	59990060	59994910	59992807	1	0	0	0	0	0	0	1	1
Sobic.008G166300.v3.1	Chr08	59990060	59994910	59992832	0	0	0	0	0	0	0	0	1
Sobic.008G166300.v3.1	Chr08	59990060	59994910	59992792	0	0	0	0	0	0	0	1	0
Sobic.008G140300.v3.1	Chr08	57096120	57099765	57097160	0	1	0	0	0	0	0	0	0
Sobic.008G140300.v3.1	Chr08	57096120	57099765	57097079	0	0	0	0	1	0	0	0	0
Sobic.008G125400.v3.1	Chr08	54895820	54901089	54898874	0	0	0	0	0	0	0	1	0
Sobic.008G058200.v3.1	Chr08	6064188	6072173	6065691	0	1	0	0	1	0	0	1	0
Sobic.008G025900.v3.1	Chr08	2332293	2335539	2335457	0	0	0	0	0	0	0	1	0
Sobic.008G172900.v3.1	Chr08	60653570	60660879	60654388	0	0	0	0	0	0	0	1	1
Sobic.008G172900.v3.1	Chr08	60653570	60660879	60654385	0	0	0	0	0	0	0	1	1
Sobic.008G152500.v3.1	Chr08	58491768	58494771	58492828	0	0	0	0	1	0	0	0	0
Sobic.009G037800.v3.1	Chr09	3551577	3560144	3551882	0	0	0	0	0	0	0	0	1
Sobic.009G037800.v3.1	Chr09	3551577	3560144	3551831	0	0	0	0	0	0	0	0	1
Sobic.009G037800.v3.1	Chr09	3551577	3560144	3551843	0	0	0	0	0	0	0	0	1
Sobic.009G122900.v3.1	Chr09	47514167	47523527	47516856	0	1	0	1	0	0	0	0	0
Sobic.009G069000.v3.1	Chr09	7577283	7591525	7581550	0	0	0	0	0	0	0	0	1
Sobic.009G069000.v3.1	Chr09	7577283	7591525	7581493	1	0	0	0	0	0	0	0	0
Sobic.009G102100.v3.1	Chr09	40782670	40786228	40783205	0	0	0	0	0	0	0	1	0
Sobic.009G136900.v3.1	Chr09	49345040	49351443	49348434	0	0	0	0	0	0	0	1	0
Sobic.009G239351.v3.1	Chr09	57702655	57706002	57704215	0	0	0	0	0	0	0	0	1
Sobic.009G033800.v3.1	Chr09	3059408	3063596	3060373	0	0	0	0	1	0	0	1	0
Sobic.009G033800.v3.1	Chr09	3059408	3063596	3063490	0	0	0	0	0	0	0	0	1
Sobic.009G227000.v3.1	Chr09	56836492	56845125	56843897	0	1	0	0	0	1	0	0	1
Sobic.009G238800.v3.1	Chr09	57667737	57671319	57668369	0	1	0	0	0	0	0	0	1
Sobic.009G027800.v3.1	Chr09	2480156	2487514	2483678	0	0	0	0	1	0	0	0	0
Sobic.009G027800.v3.1	Chr09	2480156	2487514	2483673	0	0	0	0	1	0	0	1	0
Sobic.009G221000.v3.1	Chr09	56414893	56420312	56418424	0	0	0	0	0	0	0	0	1
Sobic.009G221000.v3.1	Chr09	56414893	56420312	56416953	0	0	0	0	0	0	0	1	0
Sobic.009G221000.v3.1	Chr09	56414893	56420312	56419816	0	0	0	0	0	0	0	0	1
Sobic.009G013100.v3.1	Chr09	1153322	1158646	1153322	0	1	0	0	0	0	0	0	0
Sobic.009G129300.v3.1	Chr09	48264307	48278302	48276060	1	0	0	0	0	0	0	0	0
Sobic.009G051800.v3.1	Chr09	5262390	5266124	5264140	0	0	1	0	0	0	0	1	0
Sobic.009G054700.v3.1	Chr09	5540911	5545100	5542401	0	0	0	0	1	0	0	0	0
Sobic.009G054700.v3.1	Chr09	5540911	5545100	5542377	0	0	0	0	1	0	0	0	0
Sobic.009G054700.v3.1	Chr09	5540911	5545100	5542972	0	0	1	0	1	0	0	0	0
Sobic.009G152800.v3.1	Chr09	50914823	50926418	50924507	0	0	0	0	0	1	0	0	1
Sobic.009G054600.v3.1	Chr09	5532984	5536836	5536828	0	0	0	0	0	0	0	1	0
Sobic.009G121400.v3.1	Chr09	47206102	47210285	47209111	0	0	0	1	0	0	1	0	0
Sobic.009G121400.v3.1	Chr09	47206102	47210285	47207059	0	0	1	0	0	0	0	0	0
Sobic.009G146900.v3.1	Chr09	50375120	50383616	50379054	1	0	0	0	0	0	0	0	0
Sobic.009G146900.v3.1	Chr09	50375120	50383616	50381992	1	0	0	0	0	0	0	0	0
Sobic.009G146900.v3.1	Chr09	50375120	50383616	50379046	0	0	0	0	0	0	0	0	1
Sobic.009G146900.v3.1	Chr09	50375120	50383616	50379030	1	0	0	0	0	0	0	0	0
Sobic.009G245101.v3.1	Chr09	58080195	58090378	58082624	0	0	0	0	0	0	0	0	1
Sobic.009G245101.v3.1	Chr09	58080195	58090378	58085555	0	0	0	0	0	0	0	1	0
Sobic.009G221500.v3.1	Chr09	56464843	56469136	56467493	0	0	0	0	0	0	0	0	1
Sobic.009G044900.v3.1	Chr09	4283191	4288407	4283572	0	0	1	0	0	0	0	0	0
Sobic.009G061900.v3.1	Chr09	6487301	6499780	6497052	1	0	0	0	0	0	0	0	0
Sobic.009G061900.v3.1	Chr09	6487301	6499780	6492987	1	0	0	0	0	0	0	0	0
Sobic.009G061900.v3.1	Chr09	6487301	6499780	6492217	0	1	0	0	0	0	0	0	0
Sobic.009G061900.v3.1	Chr09	6487301	6499780	6492346	0	0	1	0	0	0	0	0	0
Sobic.009G153333.v3.1	Chr09	50962224	50964906	50964161	0	0	0	0	0	0	0	1	1
Sobic.009G134300.v3.1	Chr09	48890189	48912027	48903227	0	0	0	0	0	0	0	1	0
Sobic.009G134300.v3.1	Chr09	48890189	48912027	48907884	1	0	0	0	0	0	0	1	0
Sobic.009G097400.v3.1	Chr09	35122397	35127862	35123549	0	0	0	0	0	0	0	1	0
Sobic.009G164400.v3.1	Chr09	52060818	52066999	52066265	0	0	0	0	0	0	0	1	0
Sobic.009G109925.v3.1	Chr09	44364893	44385261	44374277	0	1	1	0	0	0	0	0	0
Sobic.009G174866.v3.1	Chr09	53006043	53010441	53008187	0	0	0	0	0	0	0	1	1
Sobic.009G174866.v3.1	Chr09	53006043	53010441	53008233	0	0	1	0	0	0	0	1	0
Sobic.009G174866.v3.1	Chr09	53006043	53010441	53007795	0	0	0	0	0	0	0	1	1
Sobic.009G174866.v3.1	Chr09	53006043	53010441	53008460	0	0	0	0	0	0	0	1	1
Sobic.009G174866.v3.1	Chr09	53006043	53010441	53008496	0	0	0	0	0	0	0	1	0
Sobic.009G224300.v3.1	Chr09	56643331	56647878	56644068	0	0	0	0	0	0	0	0	1
Sobic.009G219100.v3.1	Chr09	56272165	56280412	56275520	0	0	0	0	0	0	0	1	0
Sobic.009G219100.v3.1	Chr09	56272165	56280412	56276170	0	0	1	0	0	0	0	1	0
Sobic.009G219100.v3.1	Chr09	56272165	56280412	56275615	0	0	1	0	0	0	1	1	0
Sobic.009G219100.v3.1	Chr09	56272165	56280412	56275744	0	0	1	0	0	0	0	1	0
Sobic.009G219100.v3.1	Chr09	56272165	56280412	56275447	0	0	1	0	1	0	0	1	0
Sobic.009G219100.v3.1	Chr09	56272165	56280412	56276361	0	1	1	0	1	0	0	1	0
Sobic.009G219100.v3.1	Chr09	56272165	56280412	56276218	0	1	1	0	0	1	1	1	0
Sobic.009G219100.v3.1	Chr09	56272165	56280412	56276380	0	1	1	0	0	0	0	1	0
Sobic.009G219100.v3.1	Chr09	56272165	56280412	56276240	0	0	1	0	0	0	0	1	0
Sobic.009G219100.v3.1	Chr09	56272165	56280412	56275636	0	0	1	0	0	0	0	1	0
Sobic.009G219100.v3.1	Chr09	56272165	56280412	56275837	0	0	0	0	0	0	0	1	0
Sobic.009G219100.v3.1	Chr09	56272165	56280412	56275510	0	0	0	0	0	0	0	1	0
Sobic.009G219100.v3.1	Chr09	56272165	56280412	56275619	0	0	1	0	0	0	0	1	0
Sobic.009G219100.v3.1	Chr09	56272165	56280412	56276156	0	0	1	0	0	0	1	1	0
Sobic.009G219100.v3.1	Chr09	56272165	56280412	56275627	0	0	0	0	0	0	0	1	0
Sobic.009G219100.v3.1	Chr09	56272165	56280412	56275630	0	0	1	0	0	0	1	1	0
Sobic.009G219100.v3.1	Chr09	56272165	56280412	56276281	0	0	0	0	0	0	0	1	0
Sobic.009G219100.v3.1	Chr09	56272165	56280412	56276389	0	0	1	0	1	0	0	1	0
Sobic.009G219100.v3.1	Chr09	56272165	56280412	56276350	0	1	1	0	0	0	0	1	0
Sobic.009G219100.v3.1	Chr09	56272165	56280412	56275505	0	0	1	0	0	0	0	1	0
Sobic.009G219100.v3.1	Chr09	56272165	56280412	56276182	0	0	1	0	0	0	0	1	0
Sobic.009G219100.v3.1	Chr09	56272165	56280412	56276342	0	1	1	0	0	0	0	1	0
Sobic.009G219100.v3.1	Chr09	56272165	56280412	56276348	0	1	1	0	0	0	0	1	0
Sobic.009G219100.v3.1	Chr09	56272165	56280412	56276401	0	0	0	0	0	0	0	1	0
Sobic.009G230000.v3.1	Chr09	57045814	57047188	57046158	0	0	0	0	1	0	0	1	0
Sobic.009G045600.v3.1	Chr09	4363961	4367129	4366777	0	0	0	0	0	0	0	1	0
Sobic.009G045600.v3.1	Chr09	4363961	4367129	4366787	0	0	1	0	0	0	0	1	0
Sobic.009G045600.v3.1	Chr09	4363961	4367129	4366853	0	0	0	0	1	0	0	1	0
Sobic.009G045600.v3.1	Chr09	4363961	4367129	4366808	0	0	0	0	0	0	0	1	0
Sobic.009G045600.v3.1	Chr09	4363961	4367129	4366810	0	0	0	0	0	0	0	1	0
Sobic.009G045600.v3.1	Chr09	4363961	4367129	4366772	0	0	0	0	1	0	0	1	0
Sobic.009G231400.v3.1	Chr09	57129196	57131719	57130769	1	0	0	0	0	0	0	0	0
Sobic.009G110300.v3.1	Chr09	44425587	44427270	44426165	0	0	0	0	1	0	0	0	0
Sobic.009G110300.v3.1	Chr09	44425587	44427270	44426976	0	0	0	0	1	0	0	1	0
Sobic.009G082100.v3.1	Chr09	11851389	11853823	11853398	0	0	0	0	0	0	0	1	0
Sobic.009G082100.v3.1	Chr09	11851389	11853823	11853298	0	0	0	0	0	0	0	1	0
Sobic.009G005500.v3.1	Chr09	496160	505304	499906	0	0	0	0	0	1	0	0	0
Sobic.009G198000.v3.1	Chr09	54851461	54852815	54852592	0	0	0	0	0	0	0	1	0
Sobic.009G013000.v3.1	Chr09	1131537	1136798	1133305	1	0	0	0	0	0	0	1	0
Sobic.009G013000.v3.1	Chr09	1131537	1136798	1133854	0	0	0	0	0	0	0	1	0
Sobic.009G239500.v3.1	Chr09	57719129	57726152	57725448	0	0	0	0	0	0	0	0	1
Sobic.009G239500.v3.1	Chr09	57719129	57726152	57725486	0	0	0	0	0	0	0	0	1
Sobic.009G081100.v3.1	Chr09	11495409	11495784	11495624	0	0	0	0	0	0	0	1	1
Sobic.009G075500.v3.1	Chr09	9805179	9815616	9805535	0	0	0	0	1	0	0	1	0
Sobic.009G038600.v3.1	Chr09	3612061	3617025	3613275	0	0	0	0	0	1	0	0	1
Sobic.009G038600.v3.1	Chr09	3612061	3617025	3613234	0	0	0	0	0	1	0	0	1
Sobic.009G038600.v3.1	Chr09	3612061	3617025	3613258	0	0	0	0	0	1	0	0	1
Sobic.009G038600.v3.1	Chr09	3612061	3617025	3613247	0	0	0	0	0	1	0	0	1
Sobic.009G063000.v3.1	Chr09	6672802	6674543	6673018	1	0	0	0	0	0	0	1	1
Sobic.009G063000.v3.1	Chr09	6672802	6674543	6673241	0	0	0	0	0	0	0	0	1
Sobic.009G063100.v3.1	Chr09	6690376	6694794	6692382	0	1	0	0	0	0	0	1	0
Sobic.009G049900.v3.1	Chr09	4996221	4998571	4996427	0	1	0	0	0	0	0	0	0
Sobic.009G073800.v3.1	Chr09	9185529	9188059	9187518	0	0	0	0	1	0	0	1	0
Sobic.009G073800.v3.1	Chr09	9185529	9188059	9187529	0	0	0	0	1	0	0	1	0
Sobic.009G060900.v3.1	Chr09	6379197	6381251	6381072	0	0	0	0	0	0	0	1	0
Sobic.009G060900.v3.1	Chr09	6379197	6381251	6379719	1	0	0	0	0	0	0	0	1
Sobic.009G060900.v3.1	Chr09	6379197	6381251	6381160	1	0	0	0	0	0	0	1	0
Sobic.009G049850.v3.1	Chr09	4994916	4996539	4996427	0	1	0	0	0	0	0	0	0
Sobic.009G058100.v3.1	Chr09	6070677	6073879	6071883	0	1	0	0	0	1	0	0	1
Sobic.009G058100.v3.1	Chr09	6070677	6073879	6071861	0	1	0	0	0	1	0	0	1
Sobic.009G245200.v3.1	Chr09	58090508	58094256	58092742	0	0	0	0	0	0	0	1	0
Sobic.009G004400.v3.1	Chr09	385711	388489	387053	0	1	0	0	0	1	0	0	1
Sobic.009G130300.v3.1	Chr09	48370567	48371644	48371382	0	0	0	0	1	0	0	0	0
Sobic.009G238900.v3.1	Chr09	57680872	57684861	57681670	0	1	0	0	0	0	0	0	1
Sobic.009G238900.v3.1	Chr09	57680872	57684861	57681664	0	0	0	0	0	0	0	0	1
Sobic.009G238900.v3.1	Chr09	57680872	57684861	57681656	0	0	0	0	0	0	0	0	1
Sobic.009G052400.v3.1	Chr09	5321075	5324351	5323290	0	1	0	0	0	0	0	0	0
Sobic.009G088575.v3.1	Chr09	15352839	15364228	15356318	0	0	0	0	0	0	0	0	1
Sobic.009G179100.v3.1	Chr09	53379227	53381420	53380177	0	0	0	0	0	0	0	1	0
Sobic.009G179100.v3.1	Chr09	53379227	53381420	53380163	0	0	0	0	0	0	0	1	0
Sobic.009G179100.v3.1	Chr09	53379227	53381420	53380164	0	0	0	0	0	0	0	1	0
Sobic.009G179100.v3.1	Chr09	53379227	53381420	53380879	0	0	0	0	0	0	0	1	0
Sobic.009G049800.v3.1	Chr09	4968855	4986719	4973194	0	1	0	0	0	0	0	1	0
Sobic.009G049800.v3.1	Chr09	4968855	4986719	4976192	0	0	0	0	0	0	0	1	0
Sobic.009G049800.v3.1	Chr09	4968855	4986719	4969836	0	1	0	0	0	0	0	1	0
Sobic.009G049800.v3.1	Chr09	4968855	4986719	4973134	0	0	0	0	0	0	0	1	0
Sobic.009G043100.v3.1	Chr09	4095087	4098430	4096508	0	0	0	0	0	0	0	1	0
Sobic.009G169800.v3.1	Chr09	52554262	52555116	52554297	0	0	0	0	1	0	0	1	0
Sobic.009G169800.v3.1	Chr09	52554262	52555116	52554313	0	0	0	0	1	0	0	1	0
Sobic.009G169800.v3.1	Chr09	52554262	52555116	52554365	0	1	1	0	1	0	0	1	0
Sobic.009G049200.v3.1	Chr09	4857236	4866318	4862672	0	0	0	0	0	0	0	1	0
Sobic.009G049200.v3.1	Chr09	4857236	4866318	4862631	0	0	0	0	1	0	0	1	0
Sobic.009G099850.v3.1	Chr09	39115437	39123385	39121998	0	0	0	0	1	0	0	0	0
Sobic.009G152100.v3.1	Chr09	50839684	50842676	50841019	1	0	0	0	0	0	0	0	0
Sobic.009G152100.v3.1	Chr09	50839684	50842676	50841029	1	0	1	0	0	0	0	0	0
Sobic.010G161600.v3.1	Chr10	47838813	47853663	47843986	0	0	0	0	0	0	0	1	0
Sobic.010G131101.v3.1	Chr10	18019951	18030888	18022455	0	0	0	0	0	0	0	1	1
Sobic.010G055200.v3.1	Chr10	4316297	4324195	4316547	0	1	0	0	0	0	0	0	1
Sobic.010G055200.v3.1	Chr10	4316297	4324195	4316575	0	1	0	0	0	0	0	0	1
Sobic.010G083550.v3.1	Chr10	7113735	7116056	7116007	0	0	1	0	0	0	0	0	0
Sobic.010G126600.v3.1	Chr10	15996301	15997424	15996813	0	0	0	0	0	0	1	0	0
Sobic.010G176200.v3.1	Chr10	51410500	51418471	51411745	0	0	0	0	0	0	0	1	0
Sobic.010G176200.v3.1	Chr10	51410500	51418471	51411748	0	0	0	0	0	0	0	1	0
Sobic.010G176200.v3.1	Chr10	51410500	51418471	51411743	0	0	0	0	0	0	0	1	0
Sobic.010G187900.v3.1	Chr10	52844983	52860711	52850463	1	0	0	0	0	0	0	0	1
Sobic.010G187900.v3.1	Chr10	52844983	52860711	52850459	1	0	0	0	0	0	0	0	0
Sobic.010G121100.v3.1	Chr10	13938057	13941941	13940881	0	0	0	0	1	0	0	1	0
Sobic.010G124001.v3.1	Chr10	14812042	14820031	14814406	0	0	0	0	0	0	0	0	1
Sobic.010G161050.v3.1	Chr10	47644843	47646819	47645930	0	1	0	1	0	1	0	0	1
Sobic.010G107300.v3.1	Chr10	10608175	10611114	10608488	0	0	0	0	0	0	0	1	0
Sobic.010G142650.v3.1	Chr10	37148319	37152822	37151566	0	0	0	0	0	0	0	0	1
Sobic.010G038700.v3.1	Chr10	3081425	3083322	3082495	0	0	0	0	0	0	0	1	1
Sobic.010G056500.v3.1	Chr10	4407833	4408475	4408098	0	1	0	0	0	1	0	0	1
Sobic.010G090200.v3.1	Chr10	7838338	7843781	7839042	0	1	0	0	0	0	0	0	0
Sobic.010G094700.v3.1	Chr10	8449887	8461231	8455975	0	0	0	0	0	0	0	1	0
Sobic.010G094700.v3.1	Chr10	8449887	8461231	8455749	1	0	0	0	0	0	0	0	0
Sobic.010G136450.v3.1	Chr10	20767863	20769800	20769606	0	0	0	0	1	0	0	0	0
Sobic.010G136450.v3.1	Chr10	20767863	20769800	20769409	0	0	0	0	0	0	0	1	0
Sobic.010G167332.v3.1	Chr10	49365278	49366439	49366307	0	0	1	0	1	0	0	0	0
Sobic.010G132900.v3.1	Chr10	18475436	18479434	18478662	0	0	0	0	1	0	0	0	0
Sobic.010G132900.v3.1	Chr10	18475436	18479434	18477610	0	0	0	0	1	0	0	0	0
Sobic.010G132900.v3.1	Chr10	18475436	18479434	18478400	0	0	0	0	1	0	0	0	0
Sobic.010G132900.v3.1	Chr10	18475436	18479434	18478398	0	0	0	0	1	0	0	0	0
Sobic.010G056300.v3.1	Chr10	4381364	4385097	4381415	0	0	0	0	0	1	0	0	1
Sobic.010G056300.v3.1	Chr10	4381364	4385097	4381426	0	0	0	0	0	1	0	0	1
Sobic.010G176700.v3.1	Chr10	51459524	51463338	51461301	0	0	0	0	1	0	0	0	0
Sobic.010G034000.v3.1	Chr10	2763420	2772269	2770573	0	0	0	0	0	0	0	1	0
Sobic.010G012700.v3.1	Chr10	1071837	1080305	1076704	0	0	0	0	1	0	0	1	0
Sobic.010G012700.v3.1	Chr10	1071837	1080305	1077656	0	0	0	0	0	0	0	1	0
Sobic.010G012700.v3.1	Chr10	1071837	1080305	1073456	0	0	0	0	0	0	0	1	0
Sobic.010G076200.v3.1	Chr10	6258032	6271999	6267600	0	0	0	1	0	0	0	0	0
Sobic.010G168301.v3.1	Chr10	49643221	49645569	49645276	0	0	0	0	0	1	0	0	0
Sobic.010G040500.v3.1	Chr10	3171528	3172859	3172343	1	0	1	0	0	0	0	0	0
Sobic.010G054400.v3.1	Chr10	4268508	4272050	4268808	0	0	0	0	1	0	0	0	0
Sobic.010G054400.v3.1	Chr10	4268508	4272050	4268796	0	0	0	0	1	0	0	0	0
Sobic.010G094100.v3.1	Chr10	8380720	8387899	8385810	0	1	0	0	0	0	0	0	0
Sobic.010G094100.v3.1	Chr10	8380720	8387899	8381575	0	1	0	0	0	0	0	0	0
Sobic.010G108301.v3.1	Chr10	10748990	10752863	10749265	0	0	0	0	0	0	0	0	1
Sobic.010G141400.v3.1	Chr10	34395148	34414051	34398736	0	0	0	0	0	0	0	1	0
Sobic.010G141400.v3.1	Chr10	34395148	34414051	34398806	0	0	0	0	0	0	0	1	0
Sobic.010G147300.v3.1	Chr10	42217039	42219620	42217653	0	0	0	0	0	0	0	1	0
Sobic.010G147300.v3.1	Chr10	42217039	42219620	42218433	0	0	0	0	0	0	0	1	0
Sobic.010G206300.v3.1	Chr10	54936834	54950795	54939787	0	0	0	0	0	0	0	1	0
Sobic.010G206300.v3.1	Chr10	54936834	54950795	54939792	1	0	0	0	0	0	0	1	1
Sobic.010G230300.v3.1	Chr10	57294510	57299067	57296953	0	0	0	0	0	0	0	0	1
Sobic.010G230300.v3.1	Chr10	57294510	57299067	57295952	0	0	0	0	0	1	0	0	1
Sobic.010G230300.v3.1	Chr10	57294510	57299067	57295957	0	0	0	0	0	1	0	0	1
Sobic.010G230300.v3.1	Chr10	57294510	57299067	57297462	0	0	0	0	0	0	0	0	1
Sobic.010G230300.v3.1	Chr10	57294510	57299067	57296903	0	1	0	0	0	1	0	0	1
Sobic.010G158400.v3.1	Chr10	46573122	46573947	46573334	1	0	0	0	0	0	0	0	0
Sobic.010G158400.v3.1	Chr10	46573122	46573947	46573350	1	0	0	0	0	0	0	0	0
Sobic.010G158400.v3.1	Chr10	46573122	46573947	46573364	1	0	0	0	0	0	0	0	0
Sobic.010G089700.v3.1	Chr10	7785992	7790247	7789487	0	0	0	0	0	0	0	1	0
Sobic.010G160200.v3.1	Chr10	47072832	47075615	47075316	0	0	0	0	0	0	0	1	0
Sobic.010G254000.v3.1	Chr10	59281171	59290737	59290625	0	0	0	0	0	0	0	1	0
Sobic.010G254000.v3.1	Chr10	59281171	59290737	59290654	0	0	0	0	0	0	0	1	0
Sobic.010G254000.v3.1	Chr10	59281171	59290737	59290627	0	0	0	0	0	0	0	1	0
Sobic.010G156000.v3.1	Chr10	45969444	45974039	45972654	0	1	0	0	0	0	0	0	0
Sobic.010G094750.v3.1	Chr10	8455408	8456005	8455975	0	0	0	0	0	0	0	1	0
Sobic.010G094750.v3.1	Chr10	8455408	8456005	8455749	1	0	0	0	0	0	0	0	0
Sobic.010G203000.v3.1	Chr10	54574474	54583871	54579084	0	0	0	0	1	1	0	0	0
Sobic.010G070400.v3.1	Chr10	5640539	5655395	5647518	0	0	0	0	0	0	0	1	1
Sobic.010G251400.v3.1	Chr10	59084506	59091185	59089313	0	1	0	0	0	0	0	0	0
Sobic.010G025850.v3.1	Chr10	2094287	2114607	2102522	1	0	0	0	0	0	0	0	0
Sobic.010G025850.v3.1	Chr10	2094287	2114607	2102338	1	0	0	0	0	0	0	0	0
Sobic.010G025850.v3.1	Chr10	2094287	2114607	2101681	1	0	0	0	0	0	0	1	1
Sobic.010G055600.v3.1	Chr10	4327896	4338290	4337603	0	0	0	0	0	1	0	0	1
Sobic.010G135450.v3.1	Chr10	20249382	20254942	20253268	0	0	0	0	0	0	0	0	1
Sobic.010G095300.v3.1	Chr10	8561101	8565509	8564165	0	0	0	0	0	0	0	1	0
Sobic.010G267650.v3.1	Chr10	60234714	60238848	60235683	0	0	0	0	0	0	0	1	1
Sobic.010G267600.v3.1	Chr10	60231072	60234505	60231835	0	1	0	0	1	0	0	1	0
Sobic.010G215201.v3.1	Chr10	55802348	55808868	55803467	0	0	0	0	1	1	0	1	1
Sobic.010G010300.v3.1	Chr10	880413	909771	892509	0	1	0	0	1	0	0	0	1
Sobic.010G010300.v3.1	Chr10	880413	909771	892568	1	0	0	0	0	0	0	0	1
Sobic.010G038600.v3.1	Chr10	3071242	3080381	3077711	0	1	0	0	0	1	0	0	1
Sobic.010G133450.v3.1	Chr10	19425952	19441366	19436515	0	0	0	0	0	1	0	0	1
Sobic.010G133450.v3.1	Chr10	19425952	19441366	19436449	0	0	0	0	1	0	0	1	0
Sobic.010G133450.v3.1	Chr10	19425952	19441366	19436543	0	0	0	1	0	1	0	0	1
Sobic.010G170000.v3.1	Chr10	50099836	50118712	50108424	0	0	0	0	0	0	0	1	0
Sobic.010G203100.v3.1	Chr10	54576127	54583871	54579084	0	0	0	0	1	1	0	0	0
Sobic.010G051700.v3.1	Chr10	4020701	4044664	4032930	0	0	0	0	0	0	0	1	0
Sobic.010G051700.v3.1	Chr10	4020701	4044664	4032931	0	0	0	0	0	0	0	1	0
Sobic.010G055300.v3.1	Chr10	4315623	4318903	4316547	0	1	0	0	0	0	0	0	1
Sobic.010G055300.v3.1	Chr10	4315623	4318903	4316575	0	1	0	0	0	0	0	0	1
Sobic.010G055300.v3.1	Chr10	4315623	4318903	4315957	0	1	0	1	0	1	0	0	1
Sobic.010G055300.v3.1	Chr10	4315623	4318903	4315940	0	0	0	0	0	1	0	0	1
Sobic.010G055300.v3.1	Chr10	4315623	4318903	4315929	0	0	0	0	0	1	0	0	1
Sobic.010G169250.v3.1	Chr10	49941417	49943410	49941944	0	0	0	0	0	0	0	1	0
Sobic.010G169250.v3.1	Chr10	49941417	49943410	49941974	0	0	0	0	0	0	0	1	0
Sobic.010G133632.v3.1	Chr10	19448693	19449138	19448929	0	0	0	0	0	1	0	0	0
Sobic.010G001200.v3.1	Chr10	115144	119606	117731	0	1	0	0	0	1	0	0	1
Sobic.010G001200.v3.1	Chr10	115144	119606	117754	0	1	0	0	0	0	0	0	1
Sobic.010G095550.v3.1	Chr10	8588182	8590505	8589610	0	1	0	0	0	0	0	0	1
Sobic.010G205100.v3.1	Chr10	54737939	54750024	54739557	0	0	0	0	1	0	0	0	0
Sobic.010G205100.v3.1	Chr10	54737939	54750024	54739608	0	0	1	0	0	0	0	0	0
Sobic.010G205100.v3.1	Chr10	54737939	54750024	54739643	0	0	1	0	1	0	0	0	0
Sobic.010G205100.v3.1	Chr10	54737939	54750024	54739629	0	0	0	0	1	0	0	0	0
Sobic.010G205100.v3.1	Chr10	54737939	54750024	54745534	0	0	0	0	1	0	0	0	0
Sobic.010G205100.v3.1	Chr10	54737939	54750024	54739538	0	1	0	0	1	0	0	0	0
Sobic.010G205100.v3.1	Chr10	54737939	54750024	54739565	0	0	0	0	1	0	0	0	0
Sobic.010G212600.v3.1	Chr10	55569946	55577961	55577279	0	0	0	0	1	0	0	0	0
Sobic.010G212600.v3.1	Chr10	55569946	55577961	55577256	0	0	0	0	1	0	0	0	0
Sobic.010G212600.v3.1	Chr10	55569946	55577961	55577258	0	0	0	0	1	0	0	0	0
Sobic.010G120900.v3.1	Chr10	13926268	13927045	13926823	0	1	0	0	0	0	0	0	0
Sobic.010G205200.v3.1	Chr10	54803495	54809477	54807322	0	1	0	0	0	0	0	0	0
Sobic.010G205200.v3.1	Chr10	54803495	54809477	54807389	0	1	0	0	1	0	0	0	0
Sobic.010G205200.v3.1	Chr10	54803495	54809477	54807379	0	1	0	0	0	0	0	0	0
Sobic.010G205200.v3.1	Chr10	54803495	54809477	54803850	0	0	0	0	1	0	0	0	0
Sobic.010G205200.v3.1	Chr10	54803495	54809477	54808610	0	0	0	0	1	0	0	0	0
Sobic.010G103400.v3.1	Chr10	9692357	9699870	9693747	0	0	0	0	0	0	0	0	1
Sobic.010G011200.v3.1	Chr10	976735	981903	977543	0	1	0	0	1	0	0	0	0
Sobic.010G011200.v3.1	Chr10	976735	981903	980026	0	1	0	0	1	0	0	0	0
Sobic.010G011200.v3.1	Chr10	976735	981903	977538	0	1	0	0	1	0	0	0	0
Sobic.010G215400.v3.1	Chr10	55828346	55836139	55830623	0	0	0	0	0	0	0	0	1
Sobic.010G028600.v3.1	Chr10	2325921	2333577	2330559	0	0	0	0	0	0	0	1	0
Sobic.010G240100.v3.1	Chr10	58197289	58203871	58203303	0	0	0	0	0	0	0	1	0
Sobic.010G240100.v3.1	Chr10	58197289	58203871	58201396	0	0	0	0	0	0	0	1	0
Sobic.010G133566.v3.1	Chr10	19448192	19450300	19448929	0	0	0	0	0	1	0	0	0
Sobic.010G131000.v3.1	Chr10	18004006	18008046	18007648	0	0	0	0	0	1	0	0	0
Sobic.010G199700.v3.1	Chr10	54265216	54271541	54267113	0	0	0	0	0	0	0	0	1
Sobic.010G199700.v3.1	Chr10	54265216	54271541	54267052	1	0	0	0	0	0	0	0	0
Sobic.010G199700.v3.1	Chr10	54265216	54271541	54267117	1	0	0	0	0	0	0	0	0
Sobic.010G205400.v3.1	Chr10	54815374	54817568	54817240	0	0	0	0	0	0	0	0	1
Sobic.010G068800.v3.1	Chr10	5521406	5525001	5523575	0	1	0	1	0	1	0	0	1
g13053	ExtraContig112089	1	2789	1203	1	0	0	0	0	0	0	0	0
g13790	ExtraContig118589	564	1035	763	0	0	0	0	0	0	0	1	0
g13790	ExtraContig118589	564	1035	766	0	0	0	0	0	0	0	1	0
g15451	ExtraContig131742	1	4689	3362	1	0	0	0	0	0	0	1	0
g15489	ExtraContig131894	907	2511	1666	0	1	0	0	0	0	0	0	0
g15489	ExtraContig131894	907	2511	1608	0	1	0	0	0	1	0	0	0
g16286	ExtraContig140354	1	2480	1649	0	0	0	0	0	0	0	0	1
g16332	ExtraContig140539	492	6281	686	0	0	1	0	0	0	0	0	0
g16332	ExtraContig140539	492	6281	689	0	0	1	0	0	0	0	0	0
g16332	ExtraContig140539	492	6281	5400	0	0	1	0	0	0	0	1	0
g16355	ExtraContig141007	566	1016	811	0	0	0	0	0	0	0	1	1
g16355	ExtraContig141007	566	1016	741	0	0	0	0	0	0	0	1	0
g16355	ExtraContig141007	566	1016	743	0	0	0	0	0	0	0	1	0
g17637	ExtraContig153042	1	2231	327	0	0	0	0	0	0	0	1	0
g18214	ExtraContig158031	1	1813	1642	0	1	0	0	0	0	0	0	0
g19150	ExtraContig164470	1	3176	1317	1	0	0	0	0	0	0	0	0
g19150	ExtraContig164470	1	3176	1257	0	0	0	0	0	0	0	1	0
g19150	ExtraContig164470	1	3176	1233	0	0	0	0	0	0	0	1	0
g19150	ExtraContig164470	1	3176	1389	1	0	0	0	0	0	0	1	0
g19150	ExtraContig164470	1	3176	1254	0	0	0	0	0	0	0	1	0
g19150	ExtraContig164470	1	3176	1095	0	0	0	0	0	0	0	1	0
g19150	ExtraContig164470	1	3176	1239	0	0	0	0	0	0	0	1	0
g21140	ExtraContig179053	1	7316	508	0	0	0	0	1	0	0	0	0
g22098	ExtraContig187683	1	1129	442	0	0	0	0	0	0	0	1	0
g22098	ExtraContig187683	1	1129	456	0	0	0	0	0	0	0	1	0
g22292	ExtraContig189718	1	1269	413	0	0	0	0	0	0	0	1	0
g22292	ExtraContig189718	1	1269	427	0	0	0	0	0	0	0	1	0
g22292	ExtraContig189718	1	1269	319	1	0	1	0	0	0	0	0	0
g23365	ExtraContig199410	1	851	181	0	1	0	0	0	0	0	0	1
g23956	ExtraContig204485	1	579	512	0	0	0	0	0	0	0	1	0
g23956	ExtraContig204485	1	579	520	0	0	0	0	0	0	0	1	0
g2612	ExtraContig22206	271	881	678	1	0	0	0	0	0	0	0	0
g2671	ExtraContig22724	1	1531	374	0	1	0	0	0	1	0	0	1
g2760	ExtraContig23523	1407	1881	1565	0	0	1	0	0	0	0	1	0
g2760	ExtraContig23523	1407	1881	1552	0	0	1	0	0	0	0	1	0
g2761	ExtraContig23523	2495	3321	2656	0	0	0	0	0	0	0	1	0
g2761	ExtraContig23523	2495	3321	2678	0	0	0	0	0	0	0	1	0
g2762	ExtraContig23523	2556	3244	2656	0	0	0	0	0	0	0	1	0
g2762	ExtraContig23523	2556	3244	2678	0	0	0	0	0	0	0	1	0
g3185	ExtraContig27043	1	2001	749	0	0	0	0	0	0	0	1	0
g3185	ExtraContig27043	1	2001	717	0	0	0	0	0	0	0	1	0
g3185	ExtraContig27043	1	2001	745	0	0	0	0	0	0	0	1	0
g3185	ExtraContig27043	1	2001	1085	0	0	0	0	0	0	0	1	0
g3185	ExtraContig27043	1	2001	752	0	0	0	0	0	0	0	1	0
g3185	ExtraContig27043	1	2001	1033	0	0	0	0	0	0	0	1	0
g3814	ExtraContig32394	1	1291	685	0	0	0	0	0	0	0	1	0
g3814	ExtraContig32394	1	1291	669	0	0	0	0	0	0	0	1	0
g3814	ExtraContig32394	1	1291	673	0	0	0	0	0	0	0	1	0
g5834	ExtraContig49758	1	2213	167	0	0	0	0	0	0	0	0	1
g5834	ExtraContig49758	1	2213	899	0	0	0	0	0	0	0	0	1
g5834	ExtraContig49758	1	2213	193	0	0	0	0	0	0	0	0	1
g5933	ExtraContig50840	1	1308	403	0	0	0	0	0	0	0	1	0
g8914	ExtraContig75591	1	981	539	0	0	0	0	0	0	0	1	1
g10052	ExtraContig85673	12	1083	184	0	0	0	0	0	0	0	1	1
g10052	ExtraContig85673	12	1083	227	0	0	0	0	0	0	0	0	1
g10819	ExtraContig92043	1	1335	939	1	0	0	1	0	0	0	0	0
g11353	ExtraContig96423	1	3431	184	0	0	0	0	0	0	0	1	0
g1074	ExtraContig9852	1	1324	528	1	0	0	0	0	0	0	0	0
g11661	ExtraContig99111	1	2441	2235	0	0	0	0	0	0	0	1	0
g11661	ExtraContig99111	1	2441	454	0	0	0	0	0	0	0	1	0
				Total	167	320	148	96	350	250	50	910	573

[truncated: 9 more sheets: Table11, Table12, Table13, Table14, Table15, Table16, Table17, Table18, Table19]
